# Supplementary material for: Influence of the pandemic dissemination of COVID-19 on radiotherapy practice: A flash survey in Germany, Austria and Switzerland
Source: PLoS One. 2020 May 21;15(5):e0233330. doi: 10.1371/journal.pone.0233330 (PMC7241763; doi:10.1371/journal.pone.0233330)
Supplement: S1 Dataset — (XLSX) [file pone.0233330.s004.xlsx]

## Sheet: Auswirkungen von COVID-19 auf d
ID	Date	Stop	Language	Your radiotherapy center is located in...	Your radiotherapy center is...	Your radiotherapy center is.. [Others]	How many locations do you have?	How many locations do you have? [Others]	How many linear accelerators do you operate in total?	How many linear accelerators do you operate in total? [Others]	How many patients do you treat per year? [ambulant]	How many patients do you treat per year? [stationary]	How many patients do you treat per year? [benign]	How many patients do you treat per year? [malign]	The processes in my radiotherapy centre are affected by COVID-19.	What are the processes in your radiation therapy affected by? [Patients do not keep appointments]	What are the processes in your radiation therapy affected by? [Limited access possibilities due to transport situation]	What are the processes in your radiation therapy affected by? [Non-availability of own personnel]	What are the processes in your radiation therapy affected by? [Non-availability of personnel at co-handlers]	What are the processes in your radiation therapy affected by? [Supply chain affected]	What are the processes in your radiation therapy affected by? [Failure due to lack of access to service personnel]	What are the processes in your radiation therapy affected by? [Longer processes through protective measures]	What are the processes in your radiation therapy affected by? [Others]	What restrictions do you expect in the coming weeks? [Patients do not keep appointments]	What restrictions do you expect in the coming weeks? [Limited access possibilities due to transport situation]	What restrictions do you expect in the coming weeks? [Non-availability of own personnel]	What restrictions do you expect in the coming weeks? [Non-availability of personnel at co-handlers]	What restrictions do you expect in the coming weeks? [Supply chain affected]	What restrictions do you expect in the coming weeks? [Failure due to lack of access to service personnel]	What restrictions do you expect in the coming weeks? [Longer processes through protective measures]	What restrictions do you expect in the coming weeks? [Others]	What measures have you already taken? [Information for patients on the website]	What measures have you already taken? [Information for patients at the entrance]	What measures have you already taken? [Information for patients in telephone contact]	What measures have you already taken? [Use of standardized questions in case of suspected corona]	What measures have you already taken? [Disinfection stand at the entrance]	What measures have you already taken? [Access restrictions for accompanying persons]	What measures have you already taken? [Access restrictions accompanying children and young people]	What measures have you already taken? [Access restrictions for taxi drivers]	What measures have you already taken? [Changed seating concept e.g. waiting area]	What measures have you already taken? [Hygiene training for all employees]	What measures have you already taken? [Reduced physical contact with patients]	What measures have you already taken? [Reduction of meetings]	What measures have you already taken? [Tumor board as video conference]	What measures have you already taken? [Greater distance between employee seats]	What measures have you already taken? [Home office for selected employees]	What measures have you already taken? [Seperating employees in teams]	What measures have you already taken? [Bringing forward measures such as technical maintenance or QA]	What measures have you already taken? [Employee childcare]
1	1980-01-01 00:00:00	7	de	Germany	A private radiotherapy center		2		3		1680	20	500	1200	Partially affected	Yes	Yes	Yes	Yes	Yes	No	No		Yes	Yes	Yes	Yes	No	Yes	No		Yes	Yes	Yes	Yes	Yes	Yes	No	Yes	Yes	Yes	Yes	No	Yes	Yes	Yes	No	No	Yes
3	1980-01-01 00:00:00	7	de	Germany	Part of a public hospital		1		Others	4	0	0	0	0	Mainly affected	Yes	No	Yes	Yes	No	Yes	Yes		Yes	Yes	Yes	Yes	Yes	Yes	Yes		No	Yes	No	No	Yes	Yes	Yes	No	Yes	Yes	Yes	Yes	Yes	Yes	Yes	Yes	Yes	Yes
4		2	de	Germany	A private radiotherapy center		Others		3		1170	70	280	680	Not affected	No	No	Yes	No	No	No	No		No	No	No	No	No	No	No		N/A	N/A	N/A	N/A	N/A	N/A	N/A	N/A	N/A	N/A	N/A	N/A	N/A	N/A	N/A	N/A	N/A	N/A
5	1980-01-01 00:00:00	7	de	Germany	Part of a public hospital		1		Others	4	3000	1010	2000	2010	Partially affected	Yes	Yes	No	No	No	No	Yes		Yes	Yes	Yes	No	No	Yes	Yes		Yes	Yes	Yes	No	Yes	Yes	Yes	No	Yes	Yes	No	Yes	Yes	Yes	Yes	No	No	Yes
6	1980-01-01 00:00:00	7	de	Germany	Part of a public hospital		1		2		700	0	180	500	Partially affected	No	No	No	No	No	No	Yes		Yes	No	Yes	No	No	No	Yes		No	Yes	No	No	No	Yes	No	Yes	Yes	No	No	Yes	No	Yes	No	No	No	No
7			de													N/A	N/A	N/A	N/A	N/A	N/A	N/A		N/A	N/A	N/A	N/A	N/A	N/A	N/A		N/A	N/A	N/A	N/A	N/A	N/A	N/A	N/A	N/A	N/A	N/A	N/A	N/A	N/A	N/A	N/A	N/A	N/A
8	1980-01-01 00:00:00	7	de	Germany	A private radiotherapy center		2		Others	4	0	0	0	0	Affected	Yes	No	Yes	No	No	No	Yes		Yes	No	Yes	Yes	Yes	Yes	Yes		No	Yes	Yes	Yes	Yes	No	No	No	No	Yes	Yes	Yes	No	Yes	Yes	Yes	No	Yes
10		0	de								0	0	0	0		N/A	N/A	N/A	N/A	N/A	N/A	N/A		N/A	N/A	N/A	N/A	N/A	N/A	N/A		N/A	N/A	N/A	N/A	N/A	N/A	N/A	N/A	N/A	N/A	N/A	N/A	N/A	N/A	N/A	N/A	N/A	N/A
11		1	de	Germany	A private radiotherapy center		2		2		2010	0	1010	1000		N/A	N/A	N/A	N/A	N/A	N/A	N/A		N/A	N/A	N/A	N/A	N/A	N/A	N/A		N/A	N/A	N/A	N/A	N/A	N/A	N/A	N/A	N/A	N/A	N/A	N/A	N/A	N/A	N/A	N/A	N/A	N/A
12			de													N/A	N/A	N/A	N/A	N/A	N/A	N/A		N/A	N/A	N/A	N/A	N/A	N/A	N/A		N/A	N/A	N/A	N/A	N/A	N/A	N/A	N/A	N/A	N/A	N/A	N/A	N/A	N/A	N/A	N/A	N/A	N/A
13			de													N/A	N/A	N/A	N/A	N/A	N/A	N/A		N/A	N/A	N/A	N/A	N/A	N/A	N/A		N/A	N/A	N/A	N/A	N/A	N/A	N/A	N/A	N/A	N/A	N/A	N/A	N/A	N/A	N/A	N/A	N/A	N/A
14	1980-01-01 00:00:00	7	de	Germany	Part of a public hospital		2		3		0	0	0	0	Partially affected	Yes	No	No	No	No	No	Yes	Patienten kommen zu spät zum Termin, da sie am Eingang lange anstehen müssen / kontrolliert werden	Yes	No	Yes	No	Yes	No	No		Yes	Yes	Yes	Yes	No	Yes	Yes	Yes	Yes	No	Yes	Yes	Yes	Yes	No	No	No	No
15			de													N/A	N/A	N/A	N/A	N/A	N/A	N/A		N/A	N/A	N/A	N/A	N/A	N/A	N/A		N/A	N/A	N/A	N/A	N/A	N/A	N/A	N/A	N/A	N/A	N/A	N/A	N/A	N/A	N/A	N/A	N/A	N/A
16		1	de	Germany	Part of a public hospital		2		Others	4	0	0	0	0		N/A	N/A	N/A	N/A	N/A	N/A	N/A		N/A	N/A	N/A	N/A	N/A	N/A	N/A		N/A	N/A	N/A	N/A	N/A	N/A	N/A	N/A	N/A	N/A	N/A	N/A	N/A	N/A	N/A	N/A	N/A	N/A
17		0	de	Germany	Others						0	0	0	0		N/A	N/A	N/A	N/A	N/A	N/A	N/A		N/A	N/A	N/A	N/A	N/A	N/A	N/A		N/A	N/A	N/A	N/A	N/A	N/A	N/A	N/A	N/A	N/A	N/A	N/A	N/A	N/A	N/A	N/A	N/A	N/A
18	1980-01-01 00:00:00	7	de	Germany	A private radiotherapy center		1		2		0	0	0	0	Mainly not affected	No	No	Yes	No	No	No	No	Begrenzte Sitzgelegenheiten im Wartebereich, kein Begleitpersonal erlaubt	No	No	Yes	No	No	Yes	No		No	Yes	Yes	No	Yes	Yes	No	Yes	Yes	No	No	No	No	No	Yes	No	No	Yes
19		3	de	Germany	Part of a public hospital		2		3		0	0	0	0	Affected	No	No	No	No	No	No	Yes		Yes	No	Yes	No	No	No	No		Yes	Yes	No	Yes	Yes	Yes	Yes	Yes	Yes	Yes	Yes	Yes	No	Yes	Yes	Yes	No	No
20		0	de								0	0	0	0		N/A	N/A	N/A	N/A	N/A	N/A	N/A		N/A	N/A	N/A	N/A	N/A	N/A	N/A		N/A	N/A	N/A	N/A	N/A	N/A	N/A	N/A	N/A	N/A	N/A	N/A	N/A	N/A	N/A	N/A	N/A	N/A
21		1	de	Germany	Part of a public hospital		Others		Others		0	0	0	0		N/A	N/A	N/A	N/A	N/A	N/A	N/A		N/A	N/A	N/A	N/A	N/A	N/A	N/A		N/A	N/A	N/A	N/A	N/A	N/A	N/A	N/A	N/A	N/A	N/A	N/A	N/A	N/A	N/A	N/A	N/A	N/A
22			de													N/A	N/A	N/A	N/A	N/A	N/A	N/A		N/A	N/A	N/A	N/A	N/A	N/A	N/A		N/A	N/A	N/A	N/A	N/A	N/A	N/A	N/A	N/A	N/A	N/A	N/A	N/A	N/A	N/A	N/A	N/A	N/A
23		0	de	Germany	A private radiotherapy center				3		1400	0	780	660		N/A	N/A	N/A	N/A	N/A	N/A	N/A		N/A	N/A	N/A	N/A	N/A	N/A	N/A		N/A	N/A	N/A	N/A	N/A	N/A	N/A	N/A	N/A	N/A	N/A	N/A	N/A	N/A	N/A	N/A	N/A	N/A
24		3	de	Germany	Part of a public hospital		1		1		0	0	0	0	Mainly not affected	Yes	No	No	No	No	No	No		Yes	No	Yes	No	No	No	No		No	Yes	Yes	No	Yes	No	No	No	No	No	Yes	Yes	No	No	Yes	No	No	Yes
25	1980-01-01 00:00:00	7	de	Germany	A private radiotherapy center		Others	8	2		1500	0	1000	500	Mainly not affected	Yes	No	No	No	No	No	Yes		Yes	No	Yes	Yes	Yes	No	Yes		No	Yes	Yes	No	Yes	Yes	Yes	Yes	Yes	Yes	No	No	No	No	No	No	No	No
26		1	de	Germany	A private radiotherapy center		1		3		2050	0	0	0		N/A	N/A	N/A	N/A	N/A	N/A	N/A		N/A	N/A	N/A	N/A	N/A	N/A	N/A		N/A	N/A	N/A	N/A	N/A	N/A	N/A	N/A	N/A	N/A	N/A	N/A	N/A	N/A	N/A	N/A	N/A	N/A
27	1980-01-01 00:00:00	7	de	Germany	Part of a public hospital		Others		2		0	0	0	0	Mainly affected	No	Yes	Yes	No	No	No	No		Yes	Yes	Yes	No	No	No	No		Yes	Yes	Yes	Yes	Yes	Yes	No	Yes	Yes	Yes	Yes	Yes	Yes	Yes	Yes	No	No	Yes
28			de													N/A	N/A	N/A	N/A	N/A	N/A	N/A		N/A	N/A	N/A	N/A	N/A	N/A	N/A		N/A	N/A	N/A	N/A	N/A	N/A	N/A	N/A	N/A	N/A	N/A	N/A	N/A	N/A	N/A	N/A	N/A	N/A
29		1	de	Germany	A private radiotherapy center		3		Others	4	0	0	0	0		N/A	N/A	N/A	N/A	N/A	N/A	N/A		N/A	N/A	N/A	N/A	N/A	N/A	N/A		N/A	N/A	N/A	N/A	N/A	N/A	N/A	N/A	N/A	N/A	N/A	N/A	N/A	N/A	N/A	N/A	N/A	N/A
30			de													N/A	N/A	N/A	N/A	N/A	N/A	N/A		N/A	N/A	N/A	N/A	N/A	N/A	N/A		N/A	N/A	N/A	N/A	N/A	N/A	N/A	N/A	N/A	N/A	N/A	N/A	N/A	N/A	N/A	N/A	N/A	N/A
31		3	de	Germany	A private radiotherapy center		Others	4	Others	6	0	0	0	0	Mainly affected	No	No	No	No	Yes	No	No		Yes	No	Yes	Yes	Yes	No	No		No	Yes	Yes	Yes	Yes	Yes	Yes	No	Yes	Yes	Yes	No	No	Yes	Yes	No	No	No
32		0	de								0	0	0	0		N/A	N/A	N/A	N/A	N/A	N/A	N/A		N/A	N/A	N/A	N/A	N/A	N/A	N/A		N/A	N/A	N/A	N/A	N/A	N/A	N/A	N/A	N/A	N/A	N/A	N/A	N/A	N/A	N/A	N/A	N/A	N/A
35		3	de	Germany	Part of a public hospital		3		Others	6	0	0	0	0	Mainly not affected	Yes	No	No	No	No	No	No		Yes	No	Yes	No	No	Yes	Yes		No	Yes	Yes	No	No	Yes	Yes	Yes	No	No	Yes	Yes	No	No	No	No	No	Yes
36		0	de								0	0	0	0		N/A	N/A	N/A	N/A	N/A	N/A	N/A		N/A	N/A	N/A	N/A	N/A	N/A	N/A		N/A	N/A	N/A	N/A	N/A	N/A	N/A	N/A	N/A	N/A	N/A	N/A	N/A	N/A	N/A	N/A	N/A	N/A
37		1	de	Germany	Part of a public hospital		2		3		0	0	0	0		No	No	No	No	No	No	No		No	No	No	No	No	No	No		N/A	N/A	N/A	N/A	N/A	N/A	N/A	N/A	N/A	N/A	N/A	N/A	N/A	N/A	N/A	N/A	N/A	N/A
38			de													N/A	N/A	N/A	N/A	N/A	N/A	N/A		N/A	N/A	N/A	N/A	N/A	N/A	N/A		N/A	N/A	N/A	N/A	N/A	N/A	N/A	N/A	N/A	N/A	N/A	N/A	N/A	N/A	N/A	N/A	N/A	N/A
39	1980-01-01 00:00:00	7	de	Germany	A private radiotherapy center		Others	6	Others	8	0	0	0	0	Affected	No	No	No	No	No	No	Yes	Personal zu Hause als backup	No	No	Yes	No	No	Yes	Yes		No	Yes	Yes	No	Yes	Yes	Yes	Yes	Yes	No	Yes	Yes	Yes	No	Yes	No	No	No
40	1980-01-01 00:00:00	7	de	Germany	Part of a public hospital		3		2		0	0	0	0	Partially affected	Yes	No	Yes	No	No	No	Yes		Yes	No	Yes	Yes	No	No	Yes		No	Yes	Yes	No	Yes	Yes	No	Yes	No	Yes	No	Yes	No	Yes	Yes	No	No	No
41		0	de								0	0	0	0		N/A	N/A	N/A	N/A	N/A	N/A	N/A		N/A	N/A	N/A	N/A	N/A	N/A	N/A		N/A	N/A	N/A	N/A	N/A	N/A	N/A	N/A	N/A	N/A	N/A	N/A	N/A	N/A	N/A	N/A	N/A	N/A
42	1980-01-01 00:00:00	7	de	Germany	Part of a public hospital		1		3		0	0	1350	1310	Affected	No	No	No	No	No	No	Yes	Pat. mit benignen Erkrankungen wurden abgesagt	No	No	No	No	No	No	No		Yes	Yes	Yes	No	Yes	Yes	Yes	Yes	Yes	Yes	No	No	No	Yes	Yes	No	No	No
43			de													N/A	N/A	N/A	N/A	N/A	N/A	N/A		N/A	N/A	N/A	N/A	N/A	N/A	N/A		N/A	N/A	N/A	N/A	N/A	N/A	N/A	N/A	N/A	N/A	N/A	N/A	N/A	N/A	N/A	N/A	N/A	N/A
44			de													N/A	N/A	N/A	N/A	N/A	N/A	N/A		N/A	N/A	N/A	N/A	N/A	N/A	N/A		N/A	N/A	N/A	N/A	N/A	N/A	N/A	N/A	N/A	N/A	N/A	N/A	N/A	N/A	N/A	N/A	N/A	N/A
45		0	de								0	0	0	0		N/A	N/A	N/A	N/A	N/A	N/A	N/A		N/A	N/A	N/A	N/A	N/A	N/A	N/A		N/A	N/A	N/A	N/A	N/A	N/A	N/A	N/A	N/A	N/A	N/A	N/A	N/A	N/A	N/A	N/A	N/A	N/A
46			de													N/A	N/A	N/A	N/A	N/A	N/A	N/A		N/A	N/A	N/A	N/A	N/A	N/A	N/A		N/A	N/A	N/A	N/A	N/A	N/A	N/A	N/A	N/A	N/A	N/A	N/A	N/A	N/A	N/A	N/A	N/A	N/A
47		3	de	Germany	A private radiotherapy center		1		3		0	0	0	3000	Not specified	No	No	Yes	No	No	No	Yes		Yes	No	Yes	Yes	No	Yes	Yes		Yes	Yes	Yes	Yes	Yes	Yes	Yes	Yes	Yes	No	Yes	Yes	Yes	Yes	No	No	No	No
48		3	de	Germany	A private radiotherapy center		2		2		500	0	240	260	Affected	Yes	No	No	Yes	No	Yes	Yes		Yes	Yes	No	Yes	Yes	Yes	No		No	Yes	Yes	Yes	Yes	No	No	No	Yes	Yes	Yes	No	No	Yes	No	No	Yes	No
49		0	de								0	0	0	0		N/A	N/A	N/A	N/A	N/A	N/A	N/A		N/A	N/A	N/A	N/A	N/A	N/A	N/A		N/A	N/A	N/A	N/A	N/A	N/A	N/A	N/A	N/A	N/A	N/A	N/A	N/A	N/A	N/A	N/A	N/A	N/A
50	1980-01-01 00:00:00	7	de	Germany	Part of a public hospital		1		Others	5	430	750	620	2070	Mainly not affected	No	No	Yes	No	No	No	No		No	No	Yes	No	No	Yes	No		Yes	Yes	Yes	Yes	Yes	Yes	Yes	Yes	Yes	No	Yes	Yes	Yes	Yes	Yes	No	Yes	Yes
51	1980-01-01 00:00:00	7	de	Germany	Part of a public hospital		1		2		0	0	0	0	Mainly not affected	No	No	No	No	Yes	No	No		Yes	Yes	Yes	Yes	Yes	Yes	Yes		No	Yes	Yes	No	No	Yes	Yes	Yes	Yes	No	No	No	No	No	Yes	No	No	No
52		0	de								0	0	0	0		N/A	N/A	N/A	N/A	N/A	N/A	N/A		N/A	N/A	N/A	N/A	N/A	N/A	N/A		N/A	N/A	N/A	N/A	N/A	N/A	N/A	N/A	N/A	N/A	N/A	N/A	N/A	N/A	N/A	N/A	N/A	N/A
53		1	de	Germany	Part of a public hospital		1		2		0	0	0	0		N/A	N/A	N/A	N/A	N/A	N/A	N/A		N/A	N/A	N/A	N/A	N/A	N/A	N/A		N/A	N/A	N/A	N/A	N/A	N/A	N/A	N/A	N/A	N/A	N/A	N/A	N/A	N/A	N/A	N/A	N/A	N/A
54		1	de	Germany	A private radiotherapy center		2		2		1120	390	660	560		N/A	N/A	N/A	N/A	N/A	N/A	N/A		N/A	N/A	N/A	N/A	N/A	N/A	N/A		N/A	N/A	N/A	N/A	N/A	N/A	N/A	N/A	N/A	N/A	N/A	N/A	N/A	N/A	N/A	N/A	N/A	N/A
55			de													N/A	N/A	N/A	N/A	N/A	N/A	N/A		N/A	N/A	N/A	N/A	N/A	N/A	N/A		N/A	N/A	N/A	N/A	N/A	N/A	N/A	N/A	N/A	N/A	N/A	N/A	N/A	N/A	N/A	N/A	N/A	N/A
56	1980-01-01 00:00:00	7	de	Germany	Part of a public hospital		1		2		1200	300	0	0	Affected	No	Yes	Yes	Yes	Yes	Yes	Yes		Yes	Yes	Yes	Yes	Yes	Yes	Yes		Yes	Yes	Yes	Yes	Yes	Yes	Yes	Yes	Yes	Yes	Yes	Yes	No	Yes	Yes	Yes	Yes	Yes
57	1980-01-01 00:00:00	7	de	Germany	Part of a private hospital		1		2		0	0	0	0	Partially affected	Yes	No	No	No	Yes	No	No		Yes	No	Yes	Yes	Yes	No	No		No	Yes	Yes	No	Yes	Yes	Yes	Yes	Yes	Yes	Yes	Yes	No	Yes	Yes	No	No	Yes
58			de													N/A	N/A	N/A	N/A	N/A	N/A	N/A		N/A	N/A	N/A	N/A	N/A	N/A	N/A		N/A	N/A	N/A	N/A	N/A	N/A	N/A	N/A	N/A	N/A	N/A	N/A	N/A	N/A	N/A	N/A	N/A	N/A
59		3	de	Germany	Part of a public hospital		2		Others	4	820	360	0	0	Partially affected	No	Yes	No	No	No	No	Yes		Yes	No	No	No	No	No	Yes		Yes	Yes	Yes	Yes	Yes	Yes	Yes	Yes	Yes	No	Yes	No	No	Yes	No	No	No	Yes
60		1	de	Germany	Part of a public hospital		1		3		0	0	0	0		No	No	No	No	No	No	No		No	No	No	No	No	No	No		N/A	N/A	N/A	N/A	N/A	N/A	N/A	N/A	N/A	N/A	N/A	N/A	N/A	N/A	N/A	N/A	N/A	N/A
61	1980-01-01 00:00:00	7	de	Germany	Others	Uni + MVZ	1		2		900	300	290	900	Mainly affected	No	No	Yes	No	No	No	No	Keine gutartigen mehr. Nachsorge nur telefonisch.	Yes	No	Yes	Yes	Yes	Yes	No		No	Yes	Yes	No	Yes	Yes	No	Yes	No	No	No	No	No	No	No	No	No	No
62			de													N/A	N/A	N/A	N/A	N/A	N/A	N/A		N/A	N/A	N/A	N/A	N/A	N/A	N/A		N/A	N/A	N/A	N/A	N/A	N/A	N/A	N/A	N/A	N/A	N/A	N/A	N/A	N/A	N/A	N/A	N/A	N/A
63			de													N/A	N/A	N/A	N/A	N/A	N/A	N/A		N/A	N/A	N/A	N/A	N/A	N/A	N/A		N/A	N/A	N/A	N/A	N/A	N/A	N/A	N/A	N/A	N/A	N/A	N/A	N/A	N/A	N/A	N/A	N/A	N/A
64			de													N/A	N/A	N/A	N/A	N/A	N/A	N/A		N/A	N/A	N/A	N/A	N/A	N/A	N/A		N/A	N/A	N/A	N/A	N/A	N/A	N/A	N/A	N/A	N/A	N/A	N/A	N/A	N/A	N/A	N/A	N/A	N/A
65	1980-01-01 00:00:00	7	de	Germany	Part of a public hospital		1		2		0	0	0	0	Not affected	No	No	No	No	No	No	No	nicht	No	No	Yes	No	No	No	No		No	Yes	No	Yes	No	No	No	No	No	Yes	No	No	No	Yes	No	No	No	No
66			de													N/A	N/A	N/A	N/A	N/A	N/A	N/A		N/A	N/A	N/A	N/A	N/A	N/A	N/A		N/A	N/A	N/A	N/A	N/A	N/A	N/A	N/A	N/A	N/A	N/A	N/A	N/A	N/A	N/A	N/A	N/A	N/A
67			de													N/A	N/A	N/A	N/A	N/A	N/A	N/A		N/A	N/A	N/A	N/A	N/A	N/A	N/A		N/A	N/A	N/A	N/A	N/A	N/A	N/A	N/A	N/A	N/A	N/A	N/A	N/A	N/A	N/A	N/A	N/A	N/A
68	1980-01-01 00:00:00	7	de	Germany	Part of a private hospital		1		2		0	0	0	0	Affected	No	No	Yes	No	No	No	Yes		No	No	No	No	No	No	Yes		No	Yes	Yes	Yes	Yes	Yes	Yes	Yes	Yes	Yes	Yes	Yes	Yes	Yes	Yes	No	No	Yes
70			de													N/A	N/A	N/A	N/A	N/A	N/A	N/A		N/A	N/A	N/A	N/A	N/A	N/A	N/A		N/A	N/A	N/A	N/A	N/A	N/A	N/A	N/A	N/A	N/A	N/A	N/A	N/A	N/A	N/A	N/A	N/A	N/A
71			de													N/A	N/A	N/A	N/A	N/A	N/A	N/A		N/A	N/A	N/A	N/A	N/A	N/A	N/A		N/A	N/A	N/A	N/A	N/A	N/A	N/A	N/A	N/A	N/A	N/A	N/A	N/A	N/A	N/A	N/A	N/A	N/A
72			de													N/A	N/A	N/A	N/A	N/A	N/A	N/A		N/A	N/A	N/A	N/A	N/A	N/A	N/A		N/A	N/A	N/A	N/A	N/A	N/A	N/A	N/A	N/A	N/A	N/A	N/A	N/A	N/A	N/A	N/A	N/A	N/A
73		4	de	Germany	Part of a public hospital		1		Others	4	1700	500	1450	750	Mainly affected	Yes	Yes	Yes	Yes	Yes	Yes	Yes	Nicht dringende Behandlungen Müssen abgesagt werden	Yes	Yes	Yes	Yes	Yes	Yes	Yes	Nicht dringende Behandlungen Müssen abgesagt werden	Yes	Yes	Yes	Yes	Yes	Yes	Yes	Yes	Yes	Yes	Yes	Yes	Yes	Yes	Yes	No	Yes	No
74			de													N/A	N/A	N/A	N/A	N/A	N/A	N/A		N/A	N/A	N/A	N/A	N/A	N/A	N/A		N/A	N/A	N/A	N/A	N/A	N/A	N/A	N/A	N/A	N/A	N/A	N/A	N/A	N/A	N/A	N/A	N/A	N/A
75		2	de	Germany	A private radiotherapy center		1		2		0	0	0	0	Mainly affected	Yes	Yes	Yes	No	No	No	No		Yes	Yes	Yes	Yes	No	No	No		N/A	N/A	N/A	N/A	N/A	N/A	N/A	N/A	N/A	N/A	N/A	N/A	N/A	N/A	N/A	N/A	N/A	N/A
76		0	de								0	0	0	0		N/A	N/A	N/A	N/A	N/A	N/A	N/A		N/A	N/A	N/A	N/A	N/A	N/A	N/A		N/A	N/A	N/A	N/A	N/A	N/A	N/A	N/A	N/A	N/A	N/A	N/A	N/A	N/A	N/A	N/A	N/A	N/A
77			de													N/A	N/A	N/A	N/A	N/A	N/A	N/A		N/A	N/A	N/A	N/A	N/A	N/A	N/A		N/A	N/A	N/A	N/A	N/A	N/A	N/A	N/A	N/A	N/A	N/A	N/A	N/A	N/A	N/A	N/A	N/A	N/A
78			de													N/A	N/A	N/A	N/A	N/A	N/A	N/A		N/A	N/A	N/A	N/A	N/A	N/A	N/A		N/A	N/A	N/A	N/A	N/A	N/A	N/A	N/A	N/A	N/A	N/A	N/A	N/A	N/A	N/A	N/A	N/A	N/A
79		6	de	Germany	A private radiotherapy center		1		2		0	0	0	0	Affected	No	No	No	No	No	No	Yes		No	No	Yes	No	No	No	No		Yes	Yes	No	Yes	Yes	Yes	No	Yes	Yes	No	Yes	No	Yes	No	Yes	Yes	No	No
80	1980-01-01 00:00:00	7	de	Germany	A private radiotherapy center		1		1		1200	0	300	900	Partially affected	No	No	Yes	No	No	No	Yes	Verschiebung benigner Pat.	No	Yes	Yes	Yes	No	Yes	Yes		No	Yes	Yes	No	No	No	No	No	No	No	No	Yes	No	Yes	No	No	No	No
81			de													N/A	N/A	N/A	N/A	N/A	N/A	N/A		N/A	N/A	N/A	N/A	N/A	N/A	N/A		N/A	N/A	N/A	N/A	N/A	N/A	N/A	N/A	N/A	N/A	N/A	N/A	N/A	N/A	N/A	N/A	N/A	N/A
82			de													N/A	N/A	N/A	N/A	N/A	N/A	N/A		N/A	N/A	N/A	N/A	N/A	N/A	N/A		N/A	N/A	N/A	N/A	N/A	N/A	N/A	N/A	N/A	N/A	N/A	N/A	N/A	N/A	N/A	N/A	N/A	N/A
83			de													N/A	N/A	N/A	N/A	N/A	N/A	N/A		N/A	N/A	N/A	N/A	N/A	N/A	N/A		N/A	N/A	N/A	N/A	N/A	N/A	N/A	N/A	N/A	N/A	N/A	N/A	N/A	N/A	N/A	N/A	N/A	N/A
84		0	de								0	0	0	0		N/A	N/A	N/A	N/A	N/A	N/A	N/A		N/A	N/A	N/A	N/A	N/A	N/A	N/A		N/A	N/A	N/A	N/A	N/A	N/A	N/A	N/A	N/A	N/A	N/A	N/A	N/A	N/A	N/A	N/A	N/A	N/A
85	1980-01-01 00:00:00	7	de	Germany	Part of a public hospital		1		3		1000	500	300	1200	Affected	No	No	No	No	No	No	Yes	weniger Personal vor Ort: Teambildung	No	No	Yes	No	No	No	Yes		Yes	Yes	Yes	Yes	Yes	Yes	Yes	Yes	Yes	Yes	Yes	Yes	Yes	Yes	Yes	Yes	No	No
86		0	de								0	0	0	0		N/A	N/A	N/A	N/A	N/A	N/A	N/A		N/A	N/A	N/A	N/A	N/A	N/A	N/A		N/A	N/A	N/A	N/A	N/A	N/A	N/A	N/A	N/A	N/A	N/A	N/A	N/A	N/A	N/A	N/A	N/A	N/A
87		6	de	Germany	Part of a public hospital		1		2		500	200	50	650	Mainly affected	Yes	Yes	Yes	Yes	Yes	Yes	Yes		Yes	Yes	Yes	Yes	Yes	Yes	Yes		Yes	Yes	Yes	Yes	Yes	Yes	Yes	Yes	Yes	Yes	Yes	Yes	No	Yes	Yes	Yes	No	No
88	1980-01-01 00:00:00	7	de	Germany	Part of a public hospital		1		3		1740	510	260	1930	Affected	Yes	Yes	Yes	No	No	No	Yes	Patienten von anderen StrlTh, die dort abgewiesen wurden, ohne positiv getestet worden zu sein	Yes	Yes	Yes	Yes	No	No	Yes	Siehe oben, zusätzliche Patienten, aber gleichzeitig Reduktion der Patientenzahl, um auf Personalmangel zu reagieren	No	Yes	Yes	Yes	Yes	Yes	Yes	Yes	Yes	Yes	No	Yes	Yes	No	No	No	No	Yes
89	1980-01-01 00:00:00	7	de	Germany	A private radiotherapy center		2		2		0	0	0	0	Affected	Yes	No	Yes	No	No	No	Yes		Yes	No	Yes	No	No	Yes	Yes		No	Yes	Yes	Yes	Yes	Yes	Yes	Yes	Yes	Yes	No	Yes	No	No	Yes	Yes	No	No
91		0	de								0	0	0	0		N/A	N/A	N/A	N/A	N/A	N/A	N/A		N/A	N/A	N/A	N/A	N/A	N/A	N/A		N/A	N/A	N/A	N/A	N/A	N/A	N/A	N/A	N/A	N/A	N/A	N/A	N/A	N/A	N/A	N/A	N/A	N/A
92		1	de	Germany	Part of a public hospital		1		3		0	0	0	0		N/A	N/A	N/A	N/A	N/A	N/A	N/A		N/A	N/A	N/A	N/A	N/A	N/A	N/A		N/A	N/A	N/A	N/A	N/A	N/A	N/A	N/A	N/A	N/A	N/A	N/A	N/A	N/A	N/A	N/A	N/A	N/A
93			de													N/A	N/A	N/A	N/A	N/A	N/A	N/A		N/A	N/A	N/A	N/A	N/A	N/A	N/A		N/A	N/A	N/A	N/A	N/A	N/A	N/A	N/A	N/A	N/A	N/A	N/A	N/A	N/A	N/A	N/A	N/A	N/A
94		3	de	Germany	A private radiotherapy center		2		3		2190	630	0	0	Mainly affected	Yes	No	No	No	No	No	No		No	No	No	Yes	No	No	No		No	No	No	Yes	Yes	No	No	No	No	No	No	No	No	No	No	No	No	Yes
95			de													N/A	N/A	N/A	N/A	N/A	N/A	N/A		N/A	N/A	N/A	N/A	N/A	N/A	N/A		N/A	N/A	N/A	N/A	N/A	N/A	N/A	N/A	N/A	N/A	N/A	N/A	N/A	N/A	N/A	N/A	N/A	N/A
96		0	de								0	0	0	0		N/A	N/A	N/A	N/A	N/A	N/A	N/A		N/A	N/A	N/A	N/A	N/A	N/A	N/A		N/A	N/A	N/A	N/A	N/A	N/A	N/A	N/A	N/A	N/A	N/A	N/A	N/A	N/A	N/A	N/A	N/A	N/A
97		0	de								0	0	0	0		N/A	N/A	N/A	N/A	N/A	N/A	N/A		N/A	N/A	N/A	N/A	N/A	N/A	N/A		N/A	N/A	N/A	N/A	N/A	N/A	N/A	N/A	N/A	N/A	N/A	N/A	N/A	N/A	N/A	N/A	N/A	N/A
98		0	de								0	0	0	0		N/A	N/A	N/A	N/A	N/A	N/A	N/A		N/A	N/A	N/A	N/A	N/A	N/A	N/A		N/A	N/A	N/A	N/A	N/A	N/A	N/A	N/A	N/A	N/A	N/A	N/A	N/A	N/A	N/A	N/A	N/A	N/A
99			de													N/A	N/A	N/A	N/A	N/A	N/A	N/A		N/A	N/A	N/A	N/A	N/A	N/A	N/A		N/A	N/A	N/A	N/A	N/A	N/A	N/A	N/A	N/A	N/A	N/A	N/A	N/A	N/A	N/A	N/A	N/A	N/A
100		3	de	Germany	Part of a public hospital		2		Others	5	0	0	0	0	Affected	No	Yes	Yes	No	Yes	No	No		No	Yes	Yes	No	No	No	No	Behandlung von infizierten	No	Yes	Yes	No	No	Yes	No	Yes	No	No	No	Yes	Yes	No	No	Yes	No	Yes
101		0	de								0	0	0	0		N/A	N/A	N/A	N/A	N/A	N/A	N/A		N/A	N/A	N/A	N/A	N/A	N/A	N/A		N/A	N/A	N/A	N/A	N/A	N/A	N/A	N/A	N/A	N/A	N/A	N/A	N/A	N/A	N/A	N/A	N/A	N/A
102	1980-01-01 00:00:00	7	de	Germany	A private radiotherapy center		1		2		0	0	0	0	Partially affected	Yes	No	No	No	No	No	No		Yes	No	Yes	No	No	Yes	No		No	No	No	No	Yes	No	No	No	Yes	Yes	No	No	No	No	No	No	Yes	No
103			de													N/A	N/A	N/A	N/A	N/A	N/A	N/A		N/A	N/A	N/A	N/A	N/A	N/A	N/A		N/A	N/A	N/A	N/A	N/A	N/A	N/A	N/A	N/A	N/A	N/A	N/A	N/A	N/A	N/A	N/A	N/A	N/A
104	1980-01-01 00:00:00	7	de	Germany	Part of a private hospital		1		3		1510	300	90	1410	Affected	Yes	No	Yes	No	No	No	Yes		Yes	No	Yes	Yes	No	No	Yes		Yes	Yes	No	No	Yes	Yes	No	Yes	No	Yes	Yes	Yes	No	Yes	No	No	No	No
105			de													N/A	N/A	N/A	N/A	N/A	N/A	N/A		N/A	N/A	N/A	N/A	N/A	N/A	N/A		N/A	N/A	N/A	N/A	N/A	N/A	N/A	N/A	N/A	N/A	N/A	N/A	N/A	N/A	N/A	N/A	N/A	N/A
106	1980-01-01 00:00:00	7	de	Germany	A private radiotherapy center		2		3		0	0	0	0	Affected	No	No	No	No	No	No	Yes		Yes	No	No	Yes	No	No	Yes		No	Yes	Yes	No	Yes	Yes	No	Yes	Yes	No	No	No	Yes	Yes	No	Yes	No	No
107		4	de	Germany	A private radiotherapy center		2		2		0	0	0	0	Mainly not affected	Yes	No	No	No	No	Yes	No		Yes	No	Yes	No	No	Yes	No		No	Yes	No	No	No	Yes	No	No	No	No	No	No	No	No	No	No	No	No
108		0	de								0	0	0	0		N/A	N/A	N/A	N/A	N/A	N/A	N/A		N/A	N/A	N/A	N/A	N/A	N/A	N/A		N/A	N/A	N/A	N/A	N/A	N/A	N/A	N/A	N/A	N/A	N/A	N/A	N/A	N/A	N/A	N/A	N/A	N/A
109		1	de	Germany	Part of a public hospital		1		3		0	0	0	0		N/A	N/A	N/A	N/A	N/A	N/A	N/A		N/A	N/A	N/A	N/A	N/A	N/A	N/A		N/A	N/A	N/A	N/A	N/A	N/A	N/A	N/A	N/A	N/A	N/A	N/A	N/A	N/A	N/A	N/A	N/A	N/A
110		0	de								0	0	0	0		N/A	N/A	N/A	N/A	N/A	N/A	N/A		N/A	N/A	N/A	N/A	N/A	N/A	N/A		N/A	N/A	N/A	N/A	N/A	N/A	N/A	N/A	N/A	N/A	N/A	N/A	N/A	N/A	N/A	N/A	N/A	N/A
111	1980-01-01 00:00:00	7	de	Germany	A private radiotherapy center		2		Others	4	0	0	0	0	Mainly not affected	Yes	No	Yes	No	No	No	No		Yes	No	Yes	No	No	No	No		Yes	Yes	Yes	Yes	Yes	Yes	No	No	No	No	Yes	Yes	No	No	No	No	No	No
112	1980-01-01 00:00:00	7	de	Germany	Part of a public hospital		2		3		0	0	0	0	Affected	No	Yes	No	No	Yes	No	Yes		Yes	Yes	Yes	Yes	Yes	Yes	Yes		Yes	Yes	Yes	Yes	Yes	Yes	Yes	Yes	No	Yes	Yes	Yes	No	No	Yes	Yes	Yes	Yes
113			de													N/A	N/A	N/A	N/A	N/A	N/A	N/A		N/A	N/A	N/A	N/A	N/A	N/A	N/A		N/A	N/A	N/A	N/A	N/A	N/A	N/A	N/A	N/A	N/A	N/A	N/A	N/A	N/A	N/A	N/A	N/A	N/A
114		0	de								0	0	0	0		N/A	N/A	N/A	N/A	N/A	N/A	N/A		N/A	N/A	N/A	N/A	N/A	N/A	N/A		N/A	N/A	N/A	N/A	N/A	N/A	N/A	N/A	N/A	N/A	N/A	N/A	N/A	N/A	N/A	N/A	N/A	N/A
115		0	de	Germany							0	0	0	0		N/A	N/A	N/A	N/A	N/A	N/A	N/A		N/A	N/A	N/A	N/A	N/A	N/A	N/A		N/A	N/A	N/A	N/A	N/A	N/A	N/A	N/A	N/A	N/A	N/A	N/A	N/A	N/A	N/A	N/A	N/A	N/A
116		1	de	Germany	A private radiotherapy center		Others	11	Others	15	3000	530	880	2170		N/A	N/A	N/A	N/A	N/A	N/A	N/A		N/A	N/A	N/A	N/A	N/A	N/A	N/A		N/A	N/A	N/A	N/A	N/A	N/A	N/A	N/A	N/A	N/A	N/A	N/A	N/A	N/A	N/A	N/A	N/A	N/A
117			de													N/A	N/A	N/A	N/A	N/A	N/A	N/A		N/A	N/A	N/A	N/A	N/A	N/A	N/A		N/A	N/A	N/A	N/A	N/A	N/A	N/A	N/A	N/A	N/A	N/A	N/A	N/A	N/A	N/A	N/A	N/A	N/A
118			de													N/A	N/A	N/A	N/A	N/A	N/A	N/A		N/A	N/A	N/A	N/A	N/A	N/A	N/A		N/A	N/A	N/A	N/A	N/A	N/A	N/A	N/A	N/A	N/A	N/A	N/A	N/A	N/A	N/A	N/A	N/A	N/A
119			de													N/A	N/A	N/A	N/A	N/A	N/A	N/A		N/A	N/A	N/A	N/A	N/A	N/A	N/A		N/A	N/A	N/A	N/A	N/A	N/A	N/A	N/A	N/A	N/A	N/A	N/A	N/A	N/A	N/A	N/A	N/A	N/A
120	1980-01-01 00:00:00	7	de	Germany	Part of a public hospital		1		3		370	600	120	850	Partially affected	No	No	Yes	No	No	No	No		No	No	Yes	Yes	No	Yes	No		Yes	Yes	Yes	No	Yes	Yes	Yes	Yes	No	No	No	Yes	No	Yes	Yes	No	No	Yes
121		0	de								0	0	0	0		N/A	N/A	N/A	N/A	N/A	N/A	N/A		N/A	N/A	N/A	N/A	N/A	N/A	N/A		N/A	N/A	N/A	N/A	N/A	N/A	N/A	N/A	N/A	N/A	N/A	N/A	N/A	N/A	N/A	N/A	N/A	N/A
122		0	de								0	0	0	0		N/A	N/A	N/A	N/A	N/A	N/A	N/A		N/A	N/A	N/A	N/A	N/A	N/A	N/A		N/A	N/A	N/A	N/A	N/A	N/A	N/A	N/A	N/A	N/A	N/A	N/A	N/A	N/A	N/A	N/A	N/A	N/A
123	1980-01-01 00:00:00	7	de	Germany	Part of a public hospital		1		2		690	290	0	0	Not affected	No	No	No	No	No	No	No		No	No	No	No	No	Yes	No		No	Yes	Yes	No	No	No	No	No	No	Yes	No	No	No	No	Yes	No	No	No
124	1980-01-01 00:00:00	7	de	Germany	Part of a public hospital		1		Others	4	1150	800	120	1830	Mainly not affected	Yes	No	No	No	No	No	No		Yes	No	Yes	Yes	No	No	Yes		No	Yes	No	No	Yes	Yes	Yes	Yes	Yes	Yes	No	Yes	Yes	Yes	No	Yes	No	No
125		0	de								0	0	0	0		N/A	N/A	N/A	N/A	N/A	N/A	N/A		N/A	N/A	N/A	N/A	N/A	N/A	N/A		N/A	N/A	N/A	N/A	N/A	N/A	N/A	N/A	N/A	N/A	N/A	N/A	N/A	N/A	N/A	N/A	N/A	N/A
126		6	de	Germany	Part of a public hospital		2		3		750	250	0	1000	Mainly not affected	No	No	No	No	No	No	Yes		Yes	No	No	Yes	No	No	Yes		No	No	No	No	No	No	No	No	No	No	No	No	No	No	No	No	No	No
128	1980-01-01 00:00:00	7	de	Germany	A private radiotherapy center		Others	6	Others	8	0	0	0	0	Affected	No	No	Yes	No	No	No	No		No	No	Yes	No	No	No	No	Befallene Tumorpatienten	Yes	No	No	No	Yes	No	No	No	No	No	No	No	No	No	Yes	Yes	No	No
129		1	de	Germany	A private radiotherapy center		3		Others	5	0	0	0	0		N/A	N/A	N/A	N/A	N/A	N/A	N/A		N/A	N/A	N/A	N/A	N/A	N/A	N/A		N/A	N/A	N/A	N/A	N/A	N/A	N/A	N/A	N/A	N/A	N/A	N/A	N/A	N/A	N/A	N/A	N/A	N/A
130		3	de	Germany	A private radiotherapy center		1		2		0	0	0	0	Mainly not affected	No	No	No	Yes	No	No	Yes		Yes	No	Yes	Yes	No	No	Yes		No	Yes	No	No	No	No	No	Yes	Yes	No	Yes	No	No	Yes	No	No	No	No
131		6	de	Germany	Part of a public hospital		1		Others		130	130	190	200	Not specified	No	No	No	No	No	No	Yes		No	No	No	No	No	No	Yes		No	No	No	No	No	No	No	No	No	No	No	No	No	No	No	No	No	No
132			de													N/A	N/A	N/A	N/A	N/A	N/A	N/A		N/A	N/A	N/A	N/A	N/A	N/A	N/A		N/A	N/A	N/A	N/A	N/A	N/A	N/A	N/A	N/A	N/A	N/A	N/A	N/A	N/A	N/A	N/A	N/A	N/A
133			de													N/A	N/A	N/A	N/A	N/A	N/A	N/A		N/A	N/A	N/A	N/A	N/A	N/A	N/A		N/A	N/A	N/A	N/A	N/A	N/A	N/A	N/A	N/A	N/A	N/A	N/A	N/A	N/A	N/A	N/A	N/A	N/A
134			de													N/A	N/A	N/A	N/A	N/A	N/A	N/A		N/A	N/A	N/A	N/A	N/A	N/A	N/A		N/A	N/A	N/A	N/A	N/A	N/A	N/A	N/A	N/A	N/A	N/A	N/A	N/A	N/A	N/A	N/A	N/A	N/A
135	1980-01-01 00:00:00	7	de	Germany	Part of a public hospital		1		Others	4	1580	500	1180	1190	Mainly not affected	No	No	No	No	Yes	No	No		No	No	No	Yes	No	No	No		Yes	Yes	Yes	No	Yes	No	No	No	No	No	No	Yes	No	No	No	No	No	No
136		2	de	Switzerland	A private radiotherapy center		1		3		400	0	40	360	Mainly affected	No	Yes	Yes	No	Yes	Yes	Yes		No	Yes	Yes	Yes	Yes	Yes	Yes		N/A	N/A	N/A	N/A	N/A	N/A	N/A	N/A	N/A	N/A	N/A	N/A	N/A	N/A	N/A	N/A	N/A	N/A
137		0	de								0	0	0	0		N/A	N/A	N/A	N/A	N/A	N/A	N/A		N/A	N/A	N/A	N/A	N/A	N/A	N/A		N/A	N/A	N/A	N/A	N/A	N/A	N/A	N/A	N/A	N/A	N/A	N/A	N/A	N/A	N/A	N/A	N/A	N/A
138	1980-01-01 00:00:00	7	de	Germany	Part of a public hospital		2		Others	6	1470	530	50	2010	Affected	No	Yes	Yes	No	Yes	Yes	Yes		Yes	Yes	Yes	Yes	Yes	Yes	Yes	Eigenes Personal wird abgezogen zur Betreuung von Covid-19-Patienten	No	Yes	Yes	Yes	No	Yes	Yes	Yes	Yes	Yes	Yes	Yes	Yes	Yes	Yes	Yes	No	No
139			de													N/A	N/A	N/A	N/A	N/A	N/A	N/A		N/A	N/A	N/A	N/A	N/A	N/A	N/A		N/A	N/A	N/A	N/A	N/A	N/A	N/A	N/A	N/A	N/A	N/A	N/A	N/A	N/A	N/A	N/A	N/A	N/A
140		1	de	Germany	A private radiotherapy center		3		Others	4	0	0	0	0		N/A	N/A	N/A	N/A	N/A	N/A	N/A		N/A	N/A	N/A	N/A	N/A	N/A	N/A		N/A	N/A	N/A	N/A	N/A	N/A	N/A	N/A	N/A	N/A	N/A	N/A	N/A	N/A	N/A	N/A	N/A	N/A
141		2	de	Germany	Part of a public hospital		1		2		730	100	350	440	Partially affected	Yes	No	Yes	No	Yes	No	Yes		Yes	No	Yes	Yes	Yes	Yes	Yes		N/A	N/A	N/A	N/A	N/A	N/A	N/A	N/A	N/A	N/A	N/A	N/A	N/A	N/A	N/A	N/A	N/A	N/A
142			de													N/A	N/A	N/A	N/A	N/A	N/A	N/A		N/A	N/A	N/A	N/A	N/A	N/A	N/A		N/A	N/A	N/A	N/A	N/A	N/A	N/A	N/A	N/A	N/A	N/A	N/A	N/A	N/A	N/A	N/A	N/A	N/A
143		0	de								0	0	0	0		N/A	N/A	N/A	N/A	N/A	N/A	N/A		N/A	N/A	N/A	N/A	N/A	N/A	N/A		N/A	N/A	N/A	N/A	N/A	N/A	N/A	N/A	N/A	N/A	N/A	N/A	N/A	N/A	N/A	N/A	N/A	N/A
144		0	de								0	0	0	0		N/A	N/A	N/A	N/A	N/A	N/A	N/A		N/A	N/A	N/A	N/A	N/A	N/A	N/A		N/A	N/A	N/A	N/A	N/A	N/A	N/A	N/A	N/A	N/A	N/A	N/A	N/A	N/A	N/A	N/A	N/A	N/A
145		1	de	Germany	Part of a private hospital		1		2		0	0	0	0		N/A	N/A	N/A	N/A	N/A	N/A	N/A		N/A	N/A	N/A	N/A	N/A	N/A	N/A		N/A	N/A	N/A	N/A	N/A	N/A	N/A	N/A	N/A	N/A	N/A	N/A	N/A	N/A	N/A	N/A	N/A	N/A
146		0	de								0	0	0	0		N/A	N/A	N/A	N/A	N/A	N/A	N/A		N/A	N/A	N/A	N/A	N/A	N/A	N/A		N/A	N/A	N/A	N/A	N/A	N/A	N/A	N/A	N/A	N/A	N/A	N/A	N/A	N/A	N/A	N/A	N/A	N/A
147			de													N/A	N/A	N/A	N/A	N/A	N/A	N/A		N/A	N/A	N/A	N/A	N/A	N/A	N/A		N/A	N/A	N/A	N/A	N/A	N/A	N/A	N/A	N/A	N/A	N/A	N/A	N/A	N/A	N/A	N/A	N/A	N/A
148			de													N/A	N/A	N/A	N/A	N/A	N/A	N/A		N/A	N/A	N/A	N/A	N/A	N/A	N/A		N/A	N/A	N/A	N/A	N/A	N/A	N/A	N/A	N/A	N/A	N/A	N/A	N/A	N/A	N/A	N/A	N/A	N/A
149			de													N/A	N/A	N/A	N/A	N/A	N/A	N/A		N/A	N/A	N/A	N/A	N/A	N/A	N/A		N/A	N/A	N/A	N/A	N/A	N/A	N/A	N/A	N/A	N/A	N/A	N/A	N/A	N/A	N/A	N/A	N/A	N/A
150			de													N/A	N/A	N/A	N/A	N/A	N/A	N/A		N/A	N/A	N/A	N/A	N/A	N/A	N/A		N/A	N/A	N/A	N/A	N/A	N/A	N/A	N/A	N/A	N/A	N/A	N/A	N/A	N/A	N/A	N/A	N/A	N/A
151		0	de								0	0	0	0		N/A	N/A	N/A	N/A	N/A	N/A	N/A		N/A	N/A	N/A	N/A	N/A	N/A	N/A		N/A	N/A	N/A	N/A	N/A	N/A	N/A	N/A	N/A	N/A	N/A	N/A	N/A	N/A	N/A	N/A	N/A	N/A
152			de													N/A	N/A	N/A	N/A	N/A	N/A	N/A		N/A	N/A	N/A	N/A	N/A	N/A	N/A		N/A	N/A	N/A	N/A	N/A	N/A	N/A	N/A	N/A	N/A	N/A	N/A	N/A	N/A	N/A	N/A	N/A	N/A
153		3	de	Germany	Part of a public hospital		1		2		0	0	0	0	Partially affected	Yes	Yes	No	No	No	No	Yes		Yes	Yes	Yes	Yes	Yes	Yes	Yes		No	Yes	Yes	Yes	No	Yes	Yes	No	Yes	No	Yes	Yes	No	Yes	No	No	No	Yes
154	1980-01-01 00:00:00	7	de	Germany	Part of a public hospital		1		2		0	0	0	0	Partially affected	Yes	No	No	No	No	No	Yes	Personal wird reduziert und es wird in wöchentlichen Schichten gearbeitet	No	No	No	No	No	No	No		No	Yes	Yes	No	Yes	Yes	No	Yes	Yes	No	No	Yes	Yes	Yes	No	Yes	No	No
155			de													N/A	N/A	N/A	N/A	N/A	N/A	N/A		N/A	N/A	N/A	N/A	N/A	N/A	N/A		N/A	N/A	N/A	N/A	N/A	N/A	N/A	N/A	N/A	N/A	N/A	N/A	N/A	N/A	N/A	N/A	N/A	N/A
156		1	de	Germany	Part of a public hospital		2		3		0	0	0	0		N/A	N/A	N/A	N/A	N/A	N/A	N/A		N/A	N/A	N/A	N/A	N/A	N/A	N/A		N/A	N/A	N/A	N/A	N/A	N/A	N/A	N/A	N/A	N/A	N/A	N/A	N/A	N/A	N/A	N/A	N/A	N/A
157			de													N/A	N/A	N/A	N/A	N/A	N/A	N/A		N/A	N/A	N/A	N/A	N/A	N/A	N/A		N/A	N/A	N/A	N/A	N/A	N/A	N/A	N/A	N/A	N/A	N/A	N/A	N/A	N/A	N/A	N/A	N/A	N/A
158	1980-01-01 00:00:00	7	de	Germany	Part of a public hospital		1		2		970	90	640	540	Affected	No	No	Yes	No	No	No	Yes	Zweischichtbetrieb, Schließen eines LINACs für Corona-Patienten, Absage aller benignen Patienten, strenge Indikationsstellung für maligne Patienten	No	No	Yes	No	No	Yes	Yes	noch stärkere Reduktion der Patientenzahlen	No	Yes	Yes	Yes	Yes	Yes	Yes	Yes	Yes	Yes	Yes	Yes	No	Yes	Yes	Yes	No	No
159	1980-01-01 00:00:00	7	de	Germany	Others	c	Others	c	Others	c	0	0	0	0	Not specified	No	No	No	No	No	No	No	c	No	No	No	No	No	No	No	c	No	No	No	No	No	No	No	No	No	No	No	No	No	No	No	No	No	No
160		1	de	Germany	A private radiotherapy center		2		2		0	0	0	0		N/A	N/A	N/A	N/A	N/A	N/A	N/A		N/A	N/A	N/A	N/A	N/A	N/A	N/A		N/A	N/A	N/A	N/A	N/A	N/A	N/A	N/A	N/A	N/A	N/A	N/A	N/A	N/A	N/A	N/A	N/A	N/A
161	1980-01-01 00:00:00	7	de	Germany	A private radiotherapy center		1		2		0	0	2050	1210	Affected	Yes	No	No	No	No	No	Yes		Yes	No	No	No	No	No	Yes		Yes	Yes	No	No	Yes	No	No	No	No	Yes	Yes	Yes	Yes	Yes	Yes	No	No	No
162		1	de	Germany	Part of a public hospital		1		Others	4	0	0	0	0		N/A	N/A	N/A	N/A	N/A	N/A	N/A		N/A	N/A	N/A	N/A	N/A	N/A	N/A		N/A	N/A	N/A	N/A	N/A	N/A	N/A	N/A	N/A	N/A	N/A	N/A	N/A	N/A	N/A	N/A	N/A	N/A
163			de													N/A	N/A	N/A	N/A	N/A	N/A	N/A		N/A	N/A	N/A	N/A	N/A	N/A	N/A		N/A	N/A	N/A	N/A	N/A	N/A	N/A	N/A	N/A	N/A	N/A	N/A	N/A	N/A	N/A	N/A	N/A	N/A
164			de													N/A	N/A	N/A	N/A	N/A	N/A	N/A		N/A	N/A	N/A	N/A	N/A	N/A	N/A		N/A	N/A	N/A	N/A	N/A	N/A	N/A	N/A	N/A	N/A	N/A	N/A	N/A	N/A	N/A	N/A	N/A	N/A
165		0	de								0	0	0	0		N/A	N/A	N/A	N/A	N/A	N/A	N/A		N/A	N/A	N/A	N/A	N/A	N/A	N/A		N/A	N/A	N/A	N/A	N/A	N/A	N/A	N/A	N/A	N/A	N/A	N/A	N/A	N/A	N/A	N/A	N/A	N/A
166		0	de								0	0	0	0		N/A	N/A	N/A	N/A	N/A	N/A	N/A		N/A	N/A	N/A	N/A	N/A	N/A	N/A		N/A	N/A	N/A	N/A	N/A	N/A	N/A	N/A	N/A	N/A	N/A	N/A	N/A	N/A	N/A	N/A	N/A	N/A
167		0	de								0	0	0	0		N/A	N/A	N/A	N/A	N/A	N/A	N/A		N/A	N/A	N/A	N/A	N/A	N/A	N/A		N/A	N/A	N/A	N/A	N/A	N/A	N/A	N/A	N/A	N/A	N/A	N/A	N/A	N/A	N/A	N/A	N/A	N/A
168		0	de								0	0	0	0		N/A	N/A	N/A	N/A	N/A	N/A	N/A		N/A	N/A	N/A	N/A	N/A	N/A	N/A		N/A	N/A	N/A	N/A	N/A	N/A	N/A	N/A	N/A	N/A	N/A	N/A	N/A	N/A	N/A	N/A	N/A	N/A
169			de													N/A	N/A	N/A	N/A	N/A	N/A	N/A		N/A	N/A	N/A	N/A	N/A	N/A	N/A		N/A	N/A	N/A	N/A	N/A	N/A	N/A	N/A	N/A	N/A	N/A	N/A	N/A	N/A	N/A	N/A	N/A	N/A
170			de													N/A	N/A	N/A	N/A	N/A	N/A	N/A		N/A	N/A	N/A	N/A	N/A	N/A	N/A		N/A	N/A	N/A	N/A	N/A	N/A	N/A	N/A	N/A	N/A	N/A	N/A	N/A	N/A	N/A	N/A	N/A	N/A
171		1	de	Germany	Part of a public hospital		2		3		0	0	0	0		N/A	N/A	N/A	N/A	N/A	N/A	N/A		N/A	N/A	N/A	N/A	N/A	N/A	N/A		N/A	N/A	N/A	N/A	N/A	N/A	N/A	N/A	N/A	N/A	N/A	N/A	N/A	N/A	N/A	N/A	N/A	N/A
172		0	de								0	0	0	0		N/A	N/A	N/A	N/A	N/A	N/A	N/A		N/A	N/A	N/A	N/A	N/A	N/A	N/A		N/A	N/A	N/A	N/A	N/A	N/A	N/A	N/A	N/A	N/A	N/A	N/A	N/A	N/A	N/A	N/A	N/A	N/A
173	1980-01-01 00:00:00	7	de	Germany	Part of a public hospital		1		1		0	0	0	0	Mainly affected	No	No	Yes	No	No	No	Yes		No	No	Yes	Yes	Yes	Yes	Yes		Yes	Yes	Yes	No	No	Yes	Yes	Yes	Yes	No	Yes	Yes	No	No	Yes	No	No	Yes
174			de													N/A	N/A	N/A	N/A	N/A	N/A	N/A		N/A	N/A	N/A	N/A	N/A	N/A	N/A		N/A	N/A	N/A	N/A	N/A	N/A	N/A	N/A	N/A	N/A	N/A	N/A	N/A	N/A	N/A	N/A	N/A	N/A
175			de													N/A	N/A	N/A	N/A	N/A	N/A	N/A		N/A	N/A	N/A	N/A	N/A	N/A	N/A		N/A	N/A	N/A	N/A	N/A	N/A	N/A	N/A	N/A	N/A	N/A	N/A	N/A	N/A	N/A	N/A	N/A	N/A
176	1980-01-01 00:00:00	7	de	Germany	Part of a public hospital		1		2		750	300	250	800	Mainly affected	Yes	No	No	No	No	No	No		Yes	No	Yes	No	No	No	No		No	Yes	Yes	Yes	Yes	Yes	Yes	Yes	No	Yes	Yes	No	No	No	Yes	No	No	No
177		1	de	Germany	Part of a public hospital		1		1		990	40	0	0		N/A	N/A	N/A	N/A	N/A	N/A	N/A		N/A	N/A	N/A	N/A	N/A	N/A	N/A		N/A	N/A	N/A	N/A	N/A	N/A	N/A	N/A	N/A	N/A	N/A	N/A	N/A	N/A	N/A	N/A	N/A	N/A
178			de													N/A	N/A	N/A	N/A	N/A	N/A	N/A		N/A	N/A	N/A	N/A	N/A	N/A	N/A		N/A	N/A	N/A	N/A	N/A	N/A	N/A	N/A	N/A	N/A	N/A	N/A	N/A	N/A	N/A	N/A	N/A	N/A
179		4	de	Germany	Part of a private hospital		1		2		0	0	0	0	Partially affected	Yes	No	No	No	No	No	No		Yes	No	Yes	No	No	Yes	No		Yes	Yes	No	No	Yes	Yes	Yes	No	Yes	Yes	Yes	No	No	No	No	No	No	Yes
180			de													N/A	N/A	N/A	N/A	N/A	N/A	N/A		N/A	N/A	N/A	N/A	N/A	N/A	N/A		N/A	N/A	N/A	N/A	N/A	N/A	N/A	N/A	N/A	N/A	N/A	N/A	N/A	N/A	N/A	N/A	N/A	N/A
181	1980-01-01 00:00:00	7	de	Germany	A private radiotherapy center		1		1		800	150	0	0	Affected	Yes	Yes	Yes	No	No	Yes	No	Arbeiten mit reduzierter Besetzung durch Teambildung	Yes	Yes	Yes	No	No	Yes	Yes	Personalausfälle durch sehr hohe Arbeitsbelastung aufgrund der Teambildung und der damit verbundenen langen Arbeitstage	No	No	Yes	No	No	Yes	Yes	No	Yes	No	Yes	Yes	No	No	No	Yes	No	No
182			de													N/A	N/A	N/A	N/A	N/A	N/A	N/A		N/A	N/A	N/A	N/A	N/A	N/A	N/A		N/A	N/A	N/A	N/A	N/A	N/A	N/A	N/A	N/A	N/A	N/A	N/A	N/A	N/A	N/A	N/A	N/A	N/A
183			de													N/A	N/A	N/A	N/A	N/A	N/A	N/A		N/A	N/A	N/A	N/A	N/A	N/A	N/A		N/A	N/A	N/A	N/A	N/A	N/A	N/A	N/A	N/A	N/A	N/A	N/A	N/A	N/A	N/A	N/A	N/A	N/A
184	1980-01-01 00:00:00	7	de	Germany	A private radiotherapy center		Others	mehr als 5	1		0	100	220	190	Mainly not affected	Yes	No	No	No	No	No	No		Yes	No	Yes	No	No	No	No	Konfrontation mit erkrankten Patienten	No	Yes	No	No	Yes	Yes	No	Yes	No	No	No	No	No	No	No	No	No	Yes
185			de													N/A	N/A	N/A	N/A	N/A	N/A	N/A		N/A	N/A	N/A	N/A	N/A	N/A	N/A		N/A	N/A	N/A	N/A	N/A	N/A	N/A	N/A	N/A	N/A	N/A	N/A	N/A	N/A	N/A	N/A	N/A	N/A
186		1	de	Germany	Others	...	1		1		1300	0	230	1210		N/A	N/A	N/A	N/A	N/A	N/A	N/A		N/A	N/A	N/A	N/A	N/A	N/A	N/A		N/A	N/A	N/A	N/A	N/A	N/A	N/A	N/A	N/A	N/A	N/A	N/A	N/A	N/A	N/A	N/A	N/A	N/A
187		3	de	Germany	Part of a public hospital		1		2		50	10	0	60	Not affected	No	No	No	No	No	No	Yes		No	No	No	No	No	No	Yes		No	Yes	No	No	Yes	Yes	Yes	Yes	No	Yes	Yes	Yes	No	Yes	No	No	No	No
188		2	de	Germany	A private radiotherapy center		1		2		0	0	0	0	Affected	Yes	No	No	No	No	No	No		Yes	No	Yes	Yes	No	No	No		N/A	N/A	N/A	N/A	N/A	N/A	N/A	N/A	N/A	N/A	N/A	N/A	N/A	N/A	N/A	N/A	N/A	N/A
189	1980-01-01 00:00:00	7	de	Germany	Part of a private hospital		3		Others	4	0	0	0	0	Mainly affected	Yes	Yes	No	No	No	No	Yes		Yes	Yes	Yes	Yes	No	No	Yes		Yes	Yes	No	Yes	Yes	Yes	Yes	Yes	No	No	Yes	Yes	No	Yes	No	Yes	No	Yes
190	1980-01-01 00:00:00	7	de	Germany	Part of a public hospital		2		Others	4	1000	450	250	1200	Mainly affected	No	Yes	Yes	No	No	Yes	Yes		No	Yes	Yes	No	No	Yes	Yes		Yes	Yes	No	Yes	Yes	Yes	Yes	No	Yes	Yes	No	No	No	Yes	No	No	Yes	Yes
191	1980-01-01 00:00:00	7	de	Germany	A private radiotherapy center		2		3		0	0	0	0	Affected	Yes	No	No	No	No	Yes	No	präventive Absage von Patienten	No	No	Yes	No	No	Yes	No		No	Yes	Yes	No	Yes	Yes	Yes	Yes	Yes	No	No	Yes	No	No	Yes	No	Yes	No
192		0	de	Germany	A private radiotherapy center						0	0	0	0		N/A	N/A	N/A	N/A	N/A	N/A	N/A		N/A	N/A	N/A	N/A	N/A	N/A	N/A		N/A	N/A	N/A	N/A	N/A	N/A	N/A	N/A	N/A	N/A	N/A	N/A	N/A	N/A	N/A	N/A	N/A	N/A
193	1980-01-01 00:00:00	7	de	Germany	Part of a public hospital		1		2		0	0	0	0	Affected	No	Yes	Yes	Yes	Yes	No	Yes		Yes	Yes	Yes	Yes	Yes	Yes	Yes		Yes	Yes	Yes	Yes	Yes	Yes	Yes	Yes	Yes	No	Yes	Yes	No	No	Yes	No	No	Yes
194			de													N/A	N/A	N/A	N/A	N/A	N/A	N/A		N/A	N/A	N/A	N/A	N/A	N/A	N/A		N/A	N/A	N/A	N/A	N/A	N/A	N/A	N/A	N/A	N/A	N/A	N/A	N/A	N/A	N/A	N/A	N/A	N/A
195	1980-01-01 00:00:00	7	de	Germany	Part of a public hospital		2		Others	6	2000	800	100	2700	Partially affected	No	Yes	No	No	No	No	Yes		No	Yes	Yes	Yes	No	No	Yes		Yes	Yes	Yes	Yes	Yes	Yes	Yes	Yes	Yes	Yes	Yes	Yes	Yes	Yes	Yes	Yes	No	Yes
196			de													N/A	N/A	N/A	N/A	N/A	N/A	N/A		N/A	N/A	N/A	N/A	N/A	N/A	N/A		N/A	N/A	N/A	N/A	N/A	N/A	N/A	N/A	N/A	N/A	N/A	N/A	N/A	N/A	N/A	N/A	N/A	N/A
197		3	de	Germany	A private radiotherapy center		2		2		0	0	0	0	Mainly affected	No	Yes	Yes	No	No	No	Yes		No	No	No	No	No	No	No		No	Yes	Yes	No	Yes	Yes	Yes	Yes	No	No	Yes	No	Yes	Yes	Yes	No	No	No
198		1	de	Germany	Part of a public hospital		1		1		0	0	0	0		N/A	N/A	N/A	N/A	N/A	N/A	N/A		N/A	N/A	N/A	N/A	N/A	N/A	N/A		N/A	N/A	N/A	N/A	N/A	N/A	N/A	N/A	N/A	N/A	N/A	N/A	N/A	N/A	N/A	N/A	N/A	N/A
199	1980-01-01 00:00:00	7	de	Germany	Part of a public hospital		1		1		0	0	0	0	Partially affected	Yes	No	No	No	No	No	No		Yes	No	Yes	Yes	No	No	No		No	Yes	No	No	Yes	Yes	Yes	No	Yes	No	Yes	Yes	No	Yes	No	No	No	Yes
200		2	de	Germany	A private radiotherapy center		1		2		0	0	0	0	Affected	Yes	No	No	No	Yes	No	Yes		Yes	No	Yes	Yes	Yes	Yes	Yes		N/A	N/A	N/A	N/A	N/A	N/A	N/A	N/A	N/A	N/A	N/A	N/A	N/A	N/A	N/A	N/A	N/A	N/A
201			de													N/A	N/A	N/A	N/A	N/A	N/A	N/A		N/A	N/A	N/A	N/A	N/A	N/A	N/A		N/A	N/A	N/A	N/A	N/A	N/A	N/A	N/A	N/A	N/A	N/A	N/A	N/A	N/A	N/A	N/A	N/A	N/A
202			de													N/A	N/A	N/A	N/A	N/A	N/A	N/A		N/A	N/A	N/A	N/A	N/A	N/A	N/A		N/A	N/A	N/A	N/A	N/A	N/A	N/A	N/A	N/A	N/A	N/A	N/A	N/A	N/A	N/A	N/A	N/A	N/A
203	1980-01-01 00:00:00	7	de	Germany	Part of a public hospital		1		2		0	0	0	0	Not affected	No	No	No	No	No	No	No		No	No	No	No	No	No	No		No	Yes	No	No	Yes	No	No	No	Yes	No	No	No	No	Yes	No	No	No	No
205		0	de								0	0	0	0		N/A	N/A	N/A	N/A	N/A	N/A	N/A		N/A	N/A	N/A	N/A	N/A	N/A	N/A		N/A	N/A	N/A	N/A	N/A	N/A	N/A	N/A	N/A	N/A	N/A	N/A	N/A	N/A	N/A	N/A	N/A	N/A
206		4	de	Germany	Part of a private hospital		1		2		790	130	270	660	Not affected	No	No	No	No	No	No	No		No	No	Yes	No	No	Yes	Yes		No	Yes	Yes	No	Yes	No	No	No	Yes	No	No	Yes	No	No	No	No	No	No
207		1	de	Germany	Part of a private hospital		1		3		0	0	0	0		N/A	N/A	N/A	N/A	N/A	N/A	N/A		N/A	N/A	N/A	N/A	N/A	N/A	N/A		N/A	N/A	N/A	N/A	N/A	N/A	N/A	N/A	N/A	N/A	N/A	N/A	N/A	N/A	N/A	N/A	N/A	N/A
208	1980-01-01 00:00:00	7	de	Germany	A private radiotherapy center		1		2		0	0	0	0	Partially affected	Yes	No	Yes	No	Yes	No	Yes	Wegfall von Wartungsterminen	Yes	No	Yes	No	Yes	No	Yes		No	Yes	Yes	No	Yes	Yes	Yes	Yes	Yes	Yes	Yes	No	Yes	No	Yes	No	No	No
209	1980-01-01 00:00:00	7	de	Germany	Part of a public hospital		2		3		0	0	0	0	Not affected	No	No	No	No	No	No	No	bisher keine Einschränkungen	No	No	No	No	No	No	No	??????	Yes	Yes	No	No	Yes	Yes	No	No	Yes	Yes	Yes	No	No	Yes	No	No	No	No
210		1	de	Germany	Part of a public hospital		1		1		0	0	0	0		N/A	N/A	N/A	N/A	N/A	N/A	N/A		N/A	N/A	N/A	N/A	N/A	N/A	N/A		N/A	N/A	N/A	N/A	N/A	N/A	N/A	N/A	N/A	N/A	N/A	N/A	N/A	N/A	N/A	N/A	N/A	N/A
211			de													N/A	N/A	N/A	N/A	N/A	N/A	N/A		N/A	N/A	N/A	N/A	N/A	N/A	N/A		N/A	N/A	N/A	N/A	N/A	N/A	N/A	N/A	N/A	N/A	N/A	N/A	N/A	N/A	N/A	N/A	N/A	N/A
212			de													N/A	N/A	N/A	N/A	N/A	N/A	N/A		N/A	N/A	N/A	N/A	N/A	N/A	N/A		N/A	N/A	N/A	N/A	N/A	N/A	N/A	N/A	N/A	N/A	N/A	N/A	N/A	N/A	N/A	N/A	N/A	N/A
213			de													N/A	N/A	N/A	N/A	N/A	N/A	N/A		N/A	N/A	N/A	N/A	N/A	N/A	N/A		N/A	N/A	N/A	N/A	N/A	N/A	N/A	N/A	N/A	N/A	N/A	N/A	N/A	N/A	N/A	N/A	N/A	N/A
214		0	de								0	0	0	0		N/A	N/A	N/A	N/A	N/A	N/A	N/A		N/A	N/A	N/A	N/A	N/A	N/A	N/A		N/A	N/A	N/A	N/A	N/A	N/A	N/A	N/A	N/A	N/A	N/A	N/A	N/A	N/A	N/A	N/A	N/A	N/A
215		1	de	Germany	A private radiotherapy center		2		2		2000	0	1000	1000		N/A	N/A	N/A	N/A	N/A	N/A	N/A		N/A	N/A	N/A	N/A	N/A	N/A	N/A		N/A	N/A	N/A	N/A	N/A	N/A	N/A	N/A	N/A	N/A	N/A	N/A	N/A	N/A	N/A	N/A	N/A	N/A
216	1980-01-01 00:00:00	7	de	Germany	Part of a public hospital		1		Others	4	0	0	0	0	Affected	No	Yes	No	No	No	No	Yes		No	Yes	Yes	No	No	No	Yes		Yes	Yes	Yes	Yes	Yes	Yes	Yes	Yes	Yes	Yes	Yes	Yes	No	Yes	No	Yes	Yes	Yes
217	1980-01-01 00:00:00	7	de	Germany	Part of a public hospital		1		2		500	700	100	1100	Affected	No	No	Yes	No	No	No	No		No	No	No	No	No	No	Yes		No	No	Yes	No	Yes	Yes	Yes	Yes	Yes	Yes	No	Yes	Yes	No	No	Yes	No	Yes
218	1980-01-01 00:00:00	7	de	Germany	Part of a public hospital		1		2		550	330	20	900	Affected	No	No	No	No	No	No	No	das Team wird räumlich getrennt. Arbeitsplatzverlagerung	No	No	Yes	No	No	No	No		No	Yes	No	No	Yes	No	No	No	Yes	No	No	Yes	No	Yes	No	Yes	No	No
219		3	de	Germany	A private radiotherapy center		1		1		0	0	0	0	Affected	Yes	No	No	No	No	No	Yes		Yes	No	Yes	No	Yes	Yes	Yes		No	Yes	Yes	Yes	Yes	No	No	No	Yes	No	No	Yes	No	No	Yes	No	No	No
220		0	de								0	0	0	0		N/A	N/A	N/A	N/A	N/A	N/A	N/A		N/A	N/A	N/A	N/A	N/A	N/A	N/A		N/A	N/A	N/A	N/A	N/A	N/A	N/A	N/A	N/A	N/A	N/A	N/A	N/A	N/A	N/A	N/A	N/A	N/A
221			de													N/A	N/A	N/A	N/A	N/A	N/A	N/A		N/A	N/A	N/A	N/A	N/A	N/A	N/A		N/A	N/A	N/A	N/A	N/A	N/A	N/A	N/A	N/A	N/A	N/A	N/A	N/A	N/A	N/A	N/A	N/A	N/A
222			de													N/A	N/A	N/A	N/A	N/A	N/A	N/A		N/A	N/A	N/A	N/A	N/A	N/A	N/A		N/A	N/A	N/A	N/A	N/A	N/A	N/A	N/A	N/A	N/A	N/A	N/A	N/A	N/A	N/A	N/A	N/A	N/A
223		3	de	Switzerland	Part of a public hospital		1		2		600	100	40	660	Partially affected	No	No	No	No	No	No	Yes		No	No	Yes	Yes	No	No	Yes		No	Yes	Yes	Yes	Yes	Yes	No	Yes	Yes	Yes	Yes	Yes	No	Yes	Yes	No	No	No
224	1980-01-01 00:00:00	7	de	Germany	Part of a public hospital		2		Others	6	0	0	0	0	Mainly not affected	No	No	No	No	No	No	Yes		No	No	Yes	No	No	Yes	No		No	Yes	No	Yes	No	Yes	Yes	Yes	Yes	No	Yes	Yes	Yes	No	Yes	Yes	No	No
225			de													N/A	N/A	N/A	N/A	N/A	N/A	N/A		N/A	N/A	N/A	N/A	N/A	N/A	N/A		N/A	N/A	N/A	N/A	N/A	N/A	N/A	N/A	N/A	N/A	N/A	N/A	N/A	N/A	N/A	N/A	N/A	N/A
226		1	de	Germany	Part of a public hospital		1		Others		0	0	0	0		No	No	No	No	No	No	No		No	No	No	No	No	No	No		N/A	N/A	N/A	N/A	N/A	N/A	N/A	N/A	N/A	N/A	N/A	N/A	N/A	N/A	N/A	N/A	N/A	N/A
227	1980-01-01 00:00:00	7	de	Germany	Part of a public hospital		3		Others	5	0	0	0	0	Affected	Yes	Yes	No	No	Yes	No	No		Yes	Yes	Yes	Yes	Yes	Yes	No		No	Yes	Yes	Yes	No	Yes	Yes	Yes	Yes	No	No	Yes	No	Yes	No	No	No	No
229			de													N/A	N/A	N/A	N/A	N/A	N/A	N/A		N/A	N/A	N/A	N/A	N/A	N/A	N/A		N/A	N/A	N/A	N/A	N/A	N/A	N/A	N/A	N/A	N/A	N/A	N/A	N/A	N/A	N/A	N/A	N/A	N/A
230		1	de	Germany	Part of a private hospital		1		2		0	0	0	0		N/A	N/A	N/A	N/A	N/A	N/A	N/A		N/A	N/A	N/A	N/A	N/A	N/A	N/A		N/A	N/A	N/A	N/A	N/A	N/A	N/A	N/A	N/A	N/A	N/A	N/A	N/A	N/A	N/A	N/A	N/A	N/A
231			de													N/A	N/A	N/A	N/A	N/A	N/A	N/A		N/A	N/A	N/A	N/A	N/A	N/A	N/A		N/A	N/A	N/A	N/A	N/A	N/A	N/A	N/A	N/A	N/A	N/A	N/A	N/A	N/A	N/A	N/A	N/A	N/A
232	1980-01-01 00:00:00	7	de	Germany	A private radiotherapy center		Others	4	Others	6	2800	100	500	2300	Partially affected	No	No	No	No	No	No	Yes	Mitarbeiter zum Teil im HomeOffice	No	No	Yes	Yes	No	Yes	Yes	s.o.	No	Yes	Yes	No	Yes	Yes	Yes	Yes	Yes	Yes	No	Yes	No	Yes	Yes	No	No	Yes
233		2	de	Germany	Others	MVZ	1		2		1150	50	400	800	Partially affected	Yes	Yes	No	No	No	No	Yes		Yes	Yes	Yes	Yes	Yes	Yes	Yes		N/A	N/A	N/A	N/A	N/A	N/A	N/A	N/A	N/A	N/A	N/A	N/A	N/A	N/A	N/A	N/A	N/A	N/A
234		0	de								0	0	0	0		N/A	N/A	N/A	N/A	N/A	N/A	N/A		N/A	N/A	N/A	N/A	N/A	N/A	N/A		N/A	N/A	N/A	N/A	N/A	N/A	N/A	N/A	N/A	N/A	N/A	N/A	N/A	N/A	N/A	N/A	N/A	N/A
236	1980-01-01 00:00:00	7	de	Germany	Part of a public hospital		1		2		0	0	0	0	Affected	No	No	Yes	Yes	No	No	Yes		Yes	No	Yes	Yes	No	No	Yes		No	Yes	Yes	Yes	No	Yes	Yes	No	Yes	Yes	Yes	Yes	No	Yes	No	No	No	No
237			de													N/A	N/A	N/A	N/A	N/A	N/A	N/A		N/A	N/A	N/A	N/A	N/A	N/A	N/A		N/A	N/A	N/A	N/A	N/A	N/A	N/A	N/A	N/A	N/A	N/A	N/A	N/A	N/A	N/A	N/A	N/A	N/A
238	1980-01-01 00:00:00	7	de	Austria	Part of a public hospital		Others	4	2		680	210	0	0	Partially affected	Yes	No	No	No	No	No	No		Yes	No	Yes	Yes	No	No	No		Yes	No	No	No	No	No	No	No	No	No	No	No	No	No	No	No	No	No
239			de													N/A	N/A	N/A	N/A	N/A	N/A	N/A		N/A	N/A	N/A	N/A	N/A	N/A	N/A		N/A	N/A	N/A	N/A	N/A	N/A	N/A	N/A	N/A	N/A	N/A	N/A	N/A	N/A	N/A	N/A	N/A	N/A
240			de													N/A	N/A	N/A	N/A	N/A	N/A	N/A		N/A	N/A	N/A	N/A	N/A	N/A	N/A		N/A	N/A	N/A	N/A	N/A	N/A	N/A	N/A	N/A	N/A	N/A	N/A	N/A	N/A	N/A	N/A	N/A	N/A
241			de													N/A	N/A	N/A	N/A	N/A	N/A	N/A		N/A	N/A	N/A	N/A	N/A	N/A	N/A		N/A	N/A	N/A	N/A	N/A	N/A	N/A	N/A	N/A	N/A	N/A	N/A	N/A	N/A	N/A	N/A	N/A	N/A
242			de													N/A	N/A	N/A	N/A	N/A	N/A	N/A		N/A	N/A	N/A	N/A	N/A	N/A	N/A		N/A	N/A	N/A	N/A	N/A	N/A	N/A	N/A	N/A	N/A	N/A	N/A	N/A	N/A	N/A	N/A	N/A	N/A
243			de													N/A	N/A	N/A	N/A	N/A	N/A	N/A		N/A	N/A	N/A	N/A	N/A	N/A	N/A		N/A	N/A	N/A	N/A	N/A	N/A	N/A	N/A	N/A	N/A	N/A	N/A	N/A	N/A	N/A	N/A	N/A	N/A
244		1	de	Germany	Part of a public hospital		1		3		0	0	0	0		No	No	No	No	No	No	No		No	No	No	No	No	No	No		N/A	N/A	N/A	N/A	N/A	N/A	N/A	N/A	N/A	N/A	N/A	N/A	N/A	N/A	N/A	N/A	N/A	N/A
245	1980-01-01 00:00:00	7	de	Germany	A private radiotherapy center		3		Others	4	0	0	0	0	Partially affected	Yes	No	No	Yes	Yes	No	Yes		Yes	No	Yes	Yes	Yes	Yes	Yes		No	Yes	Yes	No	Yes	Yes	Yes	No	Yes	Yes	No	Yes	No	No	No	Yes	No	No
247		1	de	Germany	Part of a public hospital		1		2		0	0	0	0		N/A	N/A	N/A	N/A	N/A	N/A	N/A		N/A	N/A	N/A	N/A	N/A	N/A	N/A		N/A	N/A	N/A	N/A	N/A	N/A	N/A	N/A	N/A	N/A	N/A	N/A	N/A	N/A	N/A	N/A	N/A	N/A
248		0	de								0	0	0	0		N/A	N/A	N/A	N/A	N/A	N/A	N/A		N/A	N/A	N/A	N/A	N/A	N/A	N/A		N/A	N/A	N/A	N/A	N/A	N/A	N/A	N/A	N/A	N/A	N/A	N/A	N/A	N/A	N/A	N/A	N/A	N/A
250		0	de								0	0	0	0		N/A	N/A	N/A	N/A	N/A	N/A	N/A		N/A	N/A	N/A	N/A	N/A	N/A	N/A		N/A	N/A	N/A	N/A	N/A	N/A	N/A	N/A	N/A	N/A	N/A	N/A	N/A	N/A	N/A	N/A	N/A	N/A
251	1980-01-01 00:00:00	7	de	Germany	A private radiotherapy center		2		Others	5	3000	690	2500	2000	Affected	Yes	No	Yes	No	Yes	No	Yes	Patienten müssen z. T. zum Schutz anderer Patienten abgesagt werden	Yes	No	Yes	Yes	Yes	Yes	Yes	Nicht unbedingt notwendige Behandlunge,n wie z. B. benigne, werden zum Schutz der immungeschwächten, malignen Patienten abgesagt	No	Yes	Yes	Yes	Yes	Yes	Yes	Yes	Yes	Yes	Yes	Yes	No	Yes	Yes	No	No	No
252		1	de	Germany	Part of a public hospital		1		3		0	0	0	0		N/A	N/A	N/A	N/A	N/A	N/A	N/A		N/A	N/A	N/A	N/A	N/A	N/A	N/A		N/A	N/A	N/A	N/A	N/A	N/A	N/A	N/A	N/A	N/A	N/A	N/A	N/A	N/A	N/A	N/A	N/A	N/A
253			de													N/A	N/A	N/A	N/A	N/A	N/A	N/A		N/A	N/A	N/A	N/A	N/A	N/A	N/A		N/A	N/A	N/A	N/A	N/A	N/A	N/A	N/A	N/A	N/A	N/A	N/A	N/A	N/A	N/A	N/A	N/A	N/A
254		5	de	Germany	Part of a public hospital		1		2		1530	410	400	1200	Affected	No	No	No	No	No	No	Yes		Yes	No	Yes	No	No	No	Yes		Yes	No	Yes	No	Yes	Yes	Yes	No	Yes	Yes	No	No	No	Yes	No	Yes	No	Yes
255		0	de								0	0	0	0		N/A	N/A	N/A	N/A	N/A	N/A	N/A		N/A	N/A	N/A	N/A	N/A	N/A	N/A		N/A	N/A	N/A	N/A	N/A	N/A	N/A	N/A	N/A	N/A	N/A	N/A	N/A	N/A	N/A	N/A	N/A	N/A
256	1980-01-01 00:00:00	7	de	Austria	Part of a public hospital		1		Others	5	0	0	0	2020	Affected	No	No	Yes	Yes	No	No	No		Yes	No	Yes	Yes	No	Yes	Yes		Yes	Yes	Yes	Yes	No	Yes	No	Yes	Yes	No	Yes	Yes	No	No	Yes	No	No	No
257	1980-01-01 00:00:00	7	de	Germany	Part of a public hospital		1		2		0	0	0	0	Mainly not affected	No	No	No	No	No	No	No	Gutartige Bestrahlungen werden nicht mehr angeboten, dadurch strukturelle Umstellungen	No	No	Yes	Yes	No	No	Yes		Yes	Yes	Yes	No	No	Yes	Yes	Yes	No	No	Yes	Yes	No	Yes	Yes	Yes	No	No
258	1980-01-01 00:00:00	7	de	Germany	A private radiotherapy center		2		2		0	0	0	0	Mainly not affected	Yes	No	No	No	Yes	No	Yes		No	No	No	No	Yes	No	Yes		No	Yes	Yes	No	Yes	No	No	No	Yes	Yes	Yes	Yes	Yes	No	Yes	Yes	No	No
259	1980-01-01 00:00:00	7	de	Germany	Part of a public hospital		2		3		1930	110	310	1730	Mainly not affected	No	No	No	No	No	No	No	Absage gutartige Bestrahlungen und Nachsorgen	No	No	Yes	No	Yes	Yes	Yes		Yes	Yes	Yes	No	No	No	No	No	Yes	No	No	Yes	No	No	No	Yes	No	Yes
260		0	de								0	0	0	0		N/A	N/A	N/A	N/A	N/A	N/A	N/A		N/A	N/A	N/A	N/A	N/A	N/A	N/A		N/A	N/A	N/A	N/A	N/A	N/A	N/A	N/A	N/A	N/A	N/A	N/A	N/A	N/A	N/A	N/A	N/A	N/A
261		1	de	Germany	Others	MVZ angegliedert an öffentliches Klinikum	1		2		920	80	250	740		No	No	No	No	No	No	No		No	No	No	No	No	No	No		N/A	N/A	N/A	N/A	N/A	N/A	N/A	N/A	N/A	N/A	N/A	N/A	N/A	N/A	N/A	N/A	N/A	N/A
262	1980-01-01 00:00:00	7	de	Germany	A private radiotherapy center		2		2		2000	0	1000	1000	Partially affected	No	No	No	No	No	No	Yes		No	No	No	No	No	No	Yes		Yes	Yes	Yes	Yes	Yes	Yes	Yes	Yes	Yes	Yes	Yes	No	Yes	Yes	No	Yes	No	No
263		0	de								0	0	0	0		N/A	N/A	N/A	N/A	N/A	N/A	N/A		N/A	N/A	N/A	N/A	N/A	N/A	N/A		N/A	N/A	N/A	N/A	N/A	N/A	N/A	N/A	N/A	N/A	N/A	N/A	N/A	N/A	N/A	N/A	N/A	N/A
264		1	de	Germany	Others	MVZ	1		2		0	0	0	0		N/A	N/A	N/A	N/A	N/A	N/A	N/A		N/A	N/A	N/A	N/A	N/A	N/A	N/A		N/A	N/A	N/A	N/A	N/A	N/A	N/A	N/A	N/A	N/A	N/A	N/A	N/A	N/A	N/A	N/A	N/A	N/A
265		3	de	Germany	Part of a public hospital		1		2		850	270	320	810	Partially affected	No	Yes	No	No	No	No	No	persönliche Vorsichtsmaßnahmen	Yes	No	Yes	No	No	No	Yes		Yes	Yes	No	Yes	No	No	No	No	Yes	No	No	Yes	No	No	Yes	No	No	No
266			de													N/A	N/A	N/A	N/A	N/A	N/A	N/A		N/A	N/A	N/A	N/A	N/A	N/A	N/A		N/A	N/A	N/A	N/A	N/A	N/A	N/A	N/A	N/A	N/A	N/A	N/A	N/A	N/A	N/A	N/A	N/A	N/A
267		3	de	Germany	Part of a public hospital		1		Others	4	1700	300	200	1800	Affected	Yes	Yes	Yes	Yes	Yes	Yes	Yes		Yes	Yes	Yes	Yes	Yes	Yes	Yes		Yes	Yes	Yes	Yes	Yes	Yes	Yes	Yes	Yes	Yes	Yes	Yes	No	Yes	Yes	No	No	No
268	1980-01-01 00:00:00	7	de	Germany	Part of a public hospital		1		3		0	0	0	0	Partially affected	Yes	Yes	No	No	No	No	No		Yes	Yes	Yes	No	No	No	Yes		Yes	Yes	Yes	Yes	Yes	Yes	Yes	Yes	Yes	Yes	Yes	Yes	No	No	No	No	No	No
269			de													N/A	N/A	N/A	N/A	N/A	N/A	N/A		N/A	N/A	N/A	N/A	N/A	N/A	N/A		N/A	N/A	N/A	N/A	N/A	N/A	N/A	N/A	N/A	N/A	N/A	N/A	N/A	N/A	N/A	N/A	N/A	N/A
270		3	de	Germany	Part of a public hospital		1		2		0	0	0	0	Affected	No	No	No	No	No	No	Yes		No	No	Yes	Yes	No	Yes	Yes		Yes	Yes	Yes	Yes	No	Yes	Yes	Yes	Yes	Yes	No	Yes	No	Yes	No	No	No	No
271			de													N/A	N/A	N/A	N/A	N/A	N/A	N/A		N/A	N/A	N/A	N/A	N/A	N/A	N/A		N/A	N/A	N/A	N/A	N/A	N/A	N/A	N/A	N/A	N/A	N/A	N/A	N/A	N/A	N/A	N/A	N/A	N/A
272	1980-01-01 00:00:00	7	de	Germany	Part of a public hospital		1		Others	4	1700	300	200	1800	Mainly affected	Yes	No	Yes	Yes	No	Yes	Yes		Yes	Yes	Yes	Yes	Yes	Yes	Yes		Yes	Yes	Yes	Yes	Yes	Yes	Yes	No	Yes	Yes	Yes	Yes	No	Yes	Yes	No	No	No
273			de													N/A	N/A	N/A	N/A	N/A	N/A	N/A		N/A	N/A	N/A	N/A	N/A	N/A	N/A		N/A	N/A	N/A	N/A	N/A	N/A	N/A	N/A	N/A	N/A	N/A	N/A	N/A	N/A	N/A	N/A	N/A	N/A
274			de													N/A	N/A	N/A	N/A	N/A	N/A	N/A		N/A	N/A	N/A	N/A	N/A	N/A	N/A		N/A	N/A	N/A	N/A	N/A	N/A	N/A	N/A	N/A	N/A	N/A	N/A	N/A	N/A	N/A	N/A	N/A	N/A
275			de													N/A	N/A	N/A	N/A	N/A	N/A	N/A		N/A	N/A	N/A	N/A	N/A	N/A	N/A		N/A	N/A	N/A	N/A	N/A	N/A	N/A	N/A	N/A	N/A	N/A	N/A	N/A	N/A	N/A	N/A	N/A	N/A
276			de													N/A	N/A	N/A	N/A	N/A	N/A	N/A		N/A	N/A	N/A	N/A	N/A	N/A	N/A		N/A	N/A	N/A	N/A	N/A	N/A	N/A	N/A	N/A	N/A	N/A	N/A	N/A	N/A	N/A	N/A	N/A	N/A
277	1980-01-01 00:00:00	7	de	Germany	Part of a public hospital		1		2		0	0	0	0	Mainly affected	No	Yes	No	No	No	No	Yes		Yes	Yes	No	No	Yes	Yes	Yes		Yes	Yes	Yes	Yes	No	Yes	Yes	Yes	Yes	No	Yes	Yes	Yes	No	No	No	No	No
278		0	de								0	0	0	0		N/A	N/A	N/A	N/A	N/A	N/A	N/A		N/A	N/A	N/A	N/A	N/A	N/A	N/A		N/A	N/A	N/A	N/A	N/A	N/A	N/A	N/A	N/A	N/A	N/A	N/A	N/A	N/A	N/A	N/A	N/A	N/A
279	1980-01-01 00:00:00	7	de	Germany	Part of a public hospital		1		3		1400	400	200	1600	Mainly not affected	Yes	No	No	No	No	No	Yes		Yes	No	Yes	No	No	No	Yes		No	Yes	Yes	No	No	Yes	Yes	Yes	Yes	Yes	Yes	Yes	Yes	Yes	No	Yes	No	Yes
280		2	de	Switzerland	Part of a public hospital		1		2		460	550	690	1000	Mainly affected	No	Yes	No	No	No	No	No		Yes	No	No	No	No	No	No		N/A	N/A	N/A	N/A	N/A	N/A	N/A	N/A	N/A	N/A	N/A	N/A	N/A	N/A	N/A	N/A	N/A	N/A
281	1980-01-01 00:00:00	7	de	Austria	Part of a public hospital		2		Others	8	2600	400	150	2850	Affected	Yes	No	Yes	No	Yes	No	Yes		Yes	Yes	Yes	Yes	Yes	No	Yes		No	Yes	Yes	Yes	Yes	Yes	Yes	Yes	Yes	Yes	Yes	Yes	Yes	Yes	Yes	No	Yes	No
282		1	de	Germany	Part of a public hospital		3		Others	6	750	350	100	1000		N/A	N/A	N/A	N/A	N/A	N/A	N/A		N/A	N/A	N/A	N/A	N/A	N/A	N/A		N/A	N/A	N/A	N/A	N/A	N/A	N/A	N/A	N/A	N/A	N/A	N/A	N/A	N/A	N/A	N/A	N/A	N/A
283		1	de	Germany	A private radiotherapy center		Others	4	Others	6	2800	200	500	2500		N/A	N/A	N/A	N/A	N/A	N/A	N/A		N/A	N/A	N/A	N/A	N/A	N/A	N/A		N/A	N/A	N/A	N/A	N/A	N/A	N/A	N/A	N/A	N/A	N/A	N/A	N/A	N/A	N/A	N/A	N/A	N/A
284	1980-01-01 00:00:00	7	de	Germany	Part of a public hospital		2		3		0	0	0	0	Mainly not affected	No	No	Yes	No	No	No	No		No	No	Yes	Yes	Yes	No	Yes		Yes	Yes	Yes	Yes	Yes	Yes	Yes	Yes	No	No	No	Yes	No	No	Yes	No	No	Yes
286			de													N/A	N/A	N/A	N/A	N/A	N/A	N/A		N/A	N/A	N/A	N/A	N/A	N/A	N/A		N/A	N/A	N/A	N/A	N/A	N/A	N/A	N/A	N/A	N/A	N/A	N/A	N/A	N/A	N/A	N/A	N/A	N/A
287			de													N/A	N/A	N/A	N/A	N/A	N/A	N/A		N/A	N/A	N/A	N/A	N/A	N/A	N/A		N/A	N/A	N/A	N/A	N/A	N/A	N/A	N/A	N/A	N/A	N/A	N/A	N/A	N/A	N/A	N/A	N/A	N/A
288	1980-01-01 00:00:00	7	de	Germany	Part of a public hospital		1		2		800	200	100	900	Mainly affected	Yes	No	Yes	No	No	No	Yes		Yes	Yes	Yes	No	Yes	Yes	Yes		No	No	Yes	No	No	Yes	Yes	Yes	Yes	No	Yes	Yes	Yes	No	Yes	No	No	Yes
289	1980-01-01 00:00:00	7	de	Austria	Part of a public hospital		1		Others	5	0	0	0	0	Partially affected	No	Yes	No	Yes	No	No	No		No	No	No	No	No	No	No		Yes	Yes	Yes	Yes	Yes	Yes	Yes	Yes	Yes	Yes	Yes	Yes	Yes	Yes	Yes	Yes	Yes	No
290		0	de								0	0	0	0		N/A	N/A	N/A	N/A	N/A	N/A	N/A		N/A	N/A	N/A	N/A	N/A	N/A	N/A		N/A	N/A	N/A	N/A	N/A	N/A	N/A	N/A	N/A	N/A	N/A	N/A	N/A	N/A	N/A	N/A	N/A	N/A
291			de													N/A	N/A	N/A	N/A	N/A	N/A	N/A		N/A	N/A	N/A	N/A	N/A	N/A	N/A		N/A	N/A	N/A	N/A	N/A	N/A	N/A	N/A	N/A	N/A	N/A	N/A	N/A	N/A	N/A	N/A	N/A	N/A
292			de													N/A	N/A	N/A	N/A	N/A	N/A	N/A		N/A	N/A	N/A	N/A	N/A	N/A	N/A		N/A	N/A	N/A	N/A	N/A	N/A	N/A	N/A	N/A	N/A	N/A	N/A	N/A	N/A	N/A	N/A	N/A	N/A
294	1980-01-01 00:00:00	7	de	Germany	Part of a public hospital		1		Others	6	2000	800	500	2300	Affected	Yes	No	Yes	No	No	No	No	Vorbereitung für die Aufnahem von Corona Patienten im Gesamtklinikum, z.B. Abzug Narkosegeräte	Yes	No	Yes	No	No	No	No	Vorbereitung für die Aufnahem von Corona Patienten im Gesamtklinikum, z.B. Abzug Narkosegeräte	Yes	Yes	Yes	No	Yes	No	No	No	Yes	No	No	Yes	No	Yes	Yes	No	No	No
295	1980-01-01 00:00:00	7	de	Germany	Part of a public hospital		2		Others	7	2000	0	0	0	Partially affected	No	Yes	No	No	No	No	Yes	Kollegen im Homeoffice (Vorbeugung/Quarantäne)	No	Yes	Yes	No	No	Yes	Yes	Kollegen im Homeoffic	Yes	Yes	Yes	Yes	Yes	Yes	Yes	Yes	Yes	Yes	Yes	Yes	Yes	Yes	Yes	Yes	No	Yes
296		0	de								0	0	0	0		N/A	N/A	N/A	N/A	N/A	N/A	N/A		N/A	N/A	N/A	N/A	N/A	N/A	N/A		N/A	N/A	N/A	N/A	N/A	N/A	N/A	N/A	N/A	N/A	N/A	N/A	N/A	N/A	N/A	N/A	N/A	N/A
297		0	de								0	0	0	0		N/A	N/A	N/A	N/A	N/A	N/A	N/A		N/A	N/A	N/A	N/A	N/A	N/A	N/A		N/A	N/A	N/A	N/A	N/A	N/A	N/A	N/A	N/A	N/A	N/A	N/A	N/A	N/A	N/A	N/A	N/A	N/A
298		2	de	Germany	A private radiotherapy center		2		2		0	0	0	0	Mainly not affected	No	No	Yes	No	Yes	No	No		No	No	Yes	No	No	No	No		N/A	N/A	N/A	N/A	N/A	N/A	N/A	N/A	N/A	N/A	N/A	N/A	N/A	N/A	N/A	N/A	N/A	N/A
299	1980-01-01 00:00:00	7	de	Austria	Part of a public hospital		1		Others	5	1500	1800	300	1500	Mainly not affected	No	No	No	No	Yes	No	No		No	No	Yes	No	No	No	Yes		No	Yes	Yes	Yes	Yes	Yes	Yes	Yes	Yes	Yes	Yes	Yes	Yes	Yes	Yes	No	No	No
300			de													N/A	N/A	N/A	N/A	N/A	N/A	N/A		N/A	N/A	N/A	N/A	N/A	N/A	N/A		N/A	N/A	N/A	N/A	N/A	N/A	N/A	N/A	N/A	N/A	N/A	N/A	N/A	N/A	N/A	N/A	N/A	N/A
301		0	de								0	0	0	0		N/A	N/A	N/A	N/A	N/A	N/A	N/A		N/A	N/A	N/A	N/A	N/A	N/A	N/A		N/A	N/A	N/A	N/A	N/A	N/A	N/A	N/A	N/A	N/A	N/A	N/A	N/A	N/A	N/A	N/A	N/A	N/A
302	1980-01-01 00:00:00	7	de	Germany	A private radiotherapy center		1		2		1000	200	400	600	Mainly not affected	Yes	No	No	No	No	No	Yes		Yes	No	Yes	Yes	No	No	Yes		No	Yes	Yes	No	Yes	Yes	Yes	No	No	Yes	No	Yes	No	No	Yes	No	No	No
303		4	de	Germany	A private radiotherapy center		Others	6	Others	8	0	0	0	0	Affected	No	Yes	No	No	Yes	No	No		No	Yes	Yes	No	Yes	Yes	No		No	Yes	Yes	No	Yes	Yes	Yes	Yes	Yes	No	Yes	Yes	No	Yes	No	No	No	No
304		1	de	Germany	A private radiotherapy center		1		2		3000	0	0	0		N/A	N/A	N/A	N/A	N/A	N/A	N/A		N/A	N/A	N/A	N/A	N/A	N/A	N/A		N/A	N/A	N/A	N/A	N/A	N/A	N/A	N/A	N/A	N/A	N/A	N/A	N/A	N/A	N/A	N/A	N/A	N/A
[truncated: 43 more columns]
